# Supplementary material for: Quantitative Proteomic Analysis Identifies MAPK15 as a Potential Regulator of Radioresistance in Nasopharyngeal Carcinoma Cells
Source: Front Oncol. 2018 Nov 22;8:548. doi: 10.3389/fonc.2018.00548 (PMC6262088; doi:10.3389/fonc.2018.00548)
Supplement: Table S1 — Quantitative proteomic analysis using TMT labeling and LC-MS/MS analysis. In total, 5,946 protein groups were identified, among which 5,185 proteins were quantified. [file Table_1.XLSX]

## Sheet: Summary
Header line description of table 1			Table 1. MS/MS spetrum database search analysis summary
Total spectrums	Number of spectrums produced by mass spectrometer
Matched spetrums	Number of spectrums matched with alignment protein		Total spectrums	Matched spetrums	Peptides	Unique peptides	Identified proteins	Quantifiable proteins
Peptides	Number of peptides whitch spetrums hit		273657	68516	43023	41545	5946	5185
Unique peptides	Number of unique peptides which spectrums hit
Identified proteins	Number of proteins detected by spetrum search analysis
Quantifiable proteins	Number of proteins quantifiable		Table 2. Differentially expressed protein summary (Filtered whith threshold value of expression fold change and P vlaue < 0.05)
Header line description of worksheet "Quant"			Compare group	Regulated type	fold change >1.2	fold change >1.3	fold change >1.5	fold change >2
Protein accession	Protein accession number of database used for search		CNE2-IR/CNE2	up-regulated	1710	1521	1070	440
Protein description	Protein functional description			down-regulated	1486	1287	830	314
Gene name	Indicates the name of the gene that code for the protein sequence
MW [kDa]	Protein molecular weight ,unit [kDa]
Score	A simple rule to be used to judge whether a result is significant or not
Coverage [%]	Percent of identified peptdie sequence covering in protein sequence
#Peptides	Number of identified peptides
#PSMs	Number of spectrum which protein matched
#Unique peptides	Number of identified peptides that only come form this protein groups
Header line description of worksheet "pep_quant"
ID	Identified peptide index number
Sequence	Identified peptide amino acid sequence
Protein accession	Protein accession number of database used for search
Protein description	Protein functional description
Charge	Carried charge of peptide
m/z	Mass-to-charge ratio of peptide
mass error [ppm]	Parts per million ratio of peptide mass error between the theory and practice
PEP	The maximal posterior error probability for peptides, which is the probability of each peptide to be a false hit considering identification score and peptide length
Score	A simple rule to be used to judge whether a result is significant or not
Unique [yes/no]	When marked with 'yes', this particular peptide is unique to a single identified protein group

## Sheet: Quant
Protein accession	Protein description	Gene name	MW [kDa]	Score	Coverage [%]	#Peptides	#PSMs	#Unique peptides	CNE2-1	CNE2-2	CNE2-IR1	CNE2-IR2	CNE2-IR/CNE2 Ratio	CNE2-IR/CNE2 P value
A0A0B4J2F0	Protein PIGBOS1	PIGBOS1	6.3133	5.7726	18.5	1	2	1
A0AV96	RNA-binding protein 47	RBM47	64.098	31.772	15.2	7	8	7	1.156	1.114	0.866	0.822	0.744	0.0107438
A0AVT1	Ubiquitin-like modifier-activating enzyme 6	UBA6	117.97	40.392	13	13	18	13	0.873	0.852	1.122	1.153	1.319	0.0046014
A0FGR8	Extended synaptotagmin-2	ESYT2	102.36	66.149	21.9	16	28	16	0.647	0.628	1.35	1.363	2.128	0.0002581
A0JLT2	Mediator of RNA polymerase II transcription subunit 19	MED19	26.273	3.94	4.5	1	2	1
A0MZ66	Shootin-1	KIAA1598	71.639	37.115	16	10	14	10	0.469	0.522	1.421	1.499	2.947	0.0023807
A0PJW6	Transmembrane protein 223	TMEM223	22.049	9.6465	13.4	3	3	3	0.998	1.183	0.94	0.913	0.85	0.22146
A0PK00	Transmembrane protein 120B	TMEM120B	40.245	2.2969	4.1	1	1	1
A1A4S6	Rho GTPase-activating protein 10	ARHGAP10	89.374	3.7726	3.1	3	3	3	0.537	0.55	1.396	1.448	2.616	0.00092468
A1L0T0	Acetolactate synthase-like protein	ILVBL	67.867	66.262	19.9	9	14	9	0.854	0.841	1.167	1.096	1.335	0.0157639
A1L188	Uncharacterized protein C17orf89	C17orf89	7.7558	5.7182	14.9	1	1	1	1.001	1.112	0.946	0.966	0.905	0.21668
A1L390	Pleckstrin homology domain-containing family G member 3	PLEKHG3	134.41	15.382	6.2	6	6	6	0.917	0.893	1.103	1.091	1.212	0.0048437
A1X283	SH3 and PX domain-containing protein 2B	SH3PXD2B	101.58	1.9919	1.1	1	1	1
A2RRD8	Zinc finger protein 320	ZNF320	59.326	11.694	10.4	6	8	1
A2RRP1	Neuroblastoma-amplified sequence	NBAS	268.57	40.665	5.7	12	13	12	0.94	1.003	1.052	1.026	1.069	0.186141
A2RTX5	Probable threonine--tRNA ligase 2, cytoplasmic	TARSL2	92.644	3.0594	2.1	2	3	1	1.026	1.029	0.909	1.052	0.954	0.62986
A2RUB1	Uncharacterized protein C17orf104	C17orf104	107.56	3.7524	1.7	1	1	1
A3KMH1	von Willebrand factor A domain-containing protein 8	VWA8	214.82	95.715	12.1	21	25	21	1.323	1.393	0.669	0.718	0.511	0.0041041
A3KN83	Protein strawberry notch homolog 1	SBNO1	154.31	15.158	5.1	6	6	3	0.955	1.017	1.048	0.992	1.034	0.50118
A4D1E9	GTP-binding protein 10	GTPBP10	42.932	6.5637	7.8	3	5	3	1.012	0.832	1.046	1.043	1.133	0.40342
A5D8V6	Vacuolar protein sorting-associated protein 37C	VPS37C	38.658	3.8368	3.4	1	1	1	0.753	0.808	1.149	1.263	1.545	0.021417
A5PLN9	Trafficking protein particle complex subunit 13	TRAPPC13	46.523	1.9688	2.2	1	1	1	0.831	0.851	1.172	1.131	1.369	0.0053565
A5YKK6	CCR4-NOT transcription complex subunit 1	CNOT1	266.94	48.521	8.3	18	20	18	0.892	0.93	1.088	1.103	1.203	0.0120383
A6NDG6	Phosphoglycolate phosphatase	PGP	34.006	22.938	25.2	7	8	7	0.708	0.653	1.315	1.278	1.905	0.0028812
A6NDR6	Putative homeobox protein Meis3-like 1	MEIS3P1	30.204	5.6669	6.9	2	2	2	0.849	0.853	1.143	1.141	1.342	5.952e-05
A6NED2	RCC1 domain-containing protein 1	RCCD1	40.078	7.3536	4.8	2	2	2	0.71	0.735	1.232	1.285	1.742	0.0029774
A6NFI3	Zinc finger protein 316	ZNF316	108.44	10.773	4.9	6	8	6	1.393	1.565	0.606	0.54	0.387	0.0101797
A6NHL2	Tubulin alpha chain-like 3	TUBAL3	49.908	3.125	10.3	5	14	1	0.79	0.823	1.147	1.217	1.466	0.0104563
A6NHQ2	rRNA/tRNA 2-O-methyltransferase fibrillarin-like protein 1	FBLL1	34.803	6.4114	3.6	2	2	2	1.305	1.063	0.858	0.814	0.706	0.105498
A6NHR9	Structural maintenance of chromosomes flexible hinge domain-containing protein 1	SMCHD1	226.37	126.34	19.1	35	41	35	1.213	1.153	0.846	0.831	0.709	0.0079606
A6NHT5	Homeobox protein HMX3	HMX3	37.824	2.4475	2.8	1	1	1
A6NJ78	Probable methyltransferase-like protein 15	METTL15	46.121	3.404	3.4	1	1	1	1.333	1.489	0.579	0.689	0.449	0.0147574
A6NKD9	Coiled-coil domain-containing protein 85C	CCDC85C	45.209	4.3633	2.9	1	1	1	0.798	0.986	1.059	1.154	1.24	0.178603
A6NKT7	RanBP2-like and GRIP domain-containing protein 3	RGPD3	197.48	13.444	14	26	42	1	1.196	1.123	0.862	0.859	0.742	0.0146005
A6NLE4	Small integral membrane protein 23	SMIM23	20.025	-2	5.2	1	1	1	1.114	1.01	0.768	1.124	0.891	0.59548
A7E2U8	UPF0602 protein C4orf47	C4orf47	34.376	-2	2.3	1	1	1	1.137	1.098	0.909	0.889	0.804	0.009905
A8CG34	Nuclear envelope pore membrane protein POM 121C	POM121C	125.06	21.41	7.7	8	8	2	1.089	1.151	0.953	0.844	0.802	0.071623
A8MSI8	LYR motif-containing protein 9	LYRM9	9.3738	3.0112	14.1	1	2	1
A8MT19	Putative rhophilin-2-like protein RHPN2P1	RHPN2P1	65.944	2.0042	1.2	1	2	1	1.376	1.232	0.746	0.71	0.558	0.0161996
A8MW92	PHD finger protein 20-like protein 1	PHF20L1	115.01	2.002	1.5	2	2	1	1.272	1.27	0.785	0.736	0.598	0.0022996
A8MXV4	Nucleoside diphosphate-linked moiety X motif 19, mitochondrial	NUDT19	42.233	25.688	23.2	6	8	6	1.225	1.367	0.679	0.756	0.554	0.01894
B0I1T2	Unconventional myosin-Ig	MYO1G	116.44	54.032	18.1	17	23	17	1.638	1.774	0.407	0.391	0.234	0.0027365
B3EWF7	Laforin, isoform 9	EPM2A	35.169	2.2472	3.5	1	1	1
B8ZZ34	Putative protein shisa-8	SHISA8	51.412	2.0048	1.4	1	1	1
C9J7I0	UBAP1-MVB12-associated (UMA)-domain containing protein 1	RPA3OS	11.18	3.101	13.7	1	1	1
C9JI98	Transmembrane protein 238	TMEM238	18.04	3.5638	15.9	2	2	2
E9PRG8	Uncharacterized protein C11orf98	LOC102288414	13.798	4.4246	10.7	1	2	1	1.077	1.045	0.989	0.912	0.896	0.117741
O00115	Deoxyribonuclease-2-alpha	DNASE2	39.58	10.044	6.4	2	3	2	0.882	1.01	1.003	1.111	1.117	0.31612
O00116	Alkyldihydroxyacetonephosphate synthase, peroxisomal	AGPS	72.911	178.21	36.5	18	36	18	1.12	1.166	0.899	0.862	0.77	0.0124046
O00139	Kinesin-like protein KIF2A	KIF2A	79.954	47.985	20.7	13	16	12	0.869	0.897	1.101	1.11	1.252	0.0043399
O00142	Thymidine kinase 2, mitochondrial	TK2	31.004	5.0612	9.8	3	3	3
O00148	ATP-dependent RNA helicase DDX39A	DDX39A	49.129	22.41	31.4	16	23	7	0.694	0.739	1.219	1.315	1.768	0.0091431
O00151	PDZ and LIM domain protein 1	PDLIM1	36.071	47.341	43.2	11	16	11	1.097	1.061	0.898	0.955	0.859	0.045543
O00154	Cytosolic acyl coenzyme A thioester hydrolase	ACOT7	41.796	27.802	22.4	6	11	6	1.003	0.947	1.002	1.069	1.062	0.30014
O00159	Unconventional myosin-Ic	MYO1C	121.68	83.491	23.3	25	54	24	0.783	0.767	1.226	1.17	1.546	0.0047029
O00161	Synaptosomal-associated protein 23	SNAP23	23.354	39.599	45.5	11	18	11	1.193	1.092	0.89	0.873	0.772	0.036404
O00165	HCLS1-associated protein X-1	HAX1	31.62	17.614	20.8	7	11	7	1.184	1.396	0.735	0.752	0.576	0.03584
O00170	AH receptor-interacting protein	AIP	37.636	59.463	26.1	7	13	7	0.83	0.887	1.066	1.129	1.278	0.030164
O00178	GTP-binding protein 1	GTPBP1	72.453	14.92	7	4	5	4	0.972	0.999	0.951	1.049	1.015	0.80226
O00180	Potassium channel subfamily K member 1	KCNK1	38.143	11.093	7.1	2	2	2	1.097	1.118	0.862	0.955	0.82	0.052877
O00186	Syntaxin-binding protein 3	STXBP3	67.764	42.432	22.8	13	17	13	0.938	1.005	1.018	1.032	1.055	0.25842
O00193	Small acidic protein	SMAP	20.332	43.161	30.1	5	21	5	0.581	0.473	1.413	1.455	2.721	0.004058
O00194	Ras-related protein Rab-27B	RAB27B	24.608	7.4706	5	1	1	1	0.87	0.836	1.198	1.083	1.337	0.040845
O00203	AP-3 complex subunit beta-1	AP3B1	121.32	49.251	13.8	13	15	13	0.793	0.765	1.195	1.231	1.557	0.0027447
O00214	Galectin-8	LGALS8	35.808	28.35	16.7	5	7	5	1.597	1.757	0.409	0.375	0.234	0.0040232
O00217	NADH dehydrogenase [ubiquinone] iron-sulfur protein 8, mitochondrial	NDUFS8	23.705	15.925	19	4	9	4	1.047	1.227	0.937	0.832	0.778	0.136315
O00220	Tumor necrosis factor receptor superfamily member 10A	TNFRSF10A	50.089	7.3609	7.5	3	3	3	1.071	1.102	0.919	0.937	0.854	0.0125437
O00231	26S proteasome non-ATPase regulatory subunit 11	PSMD11	47.463	34.308	26.1	10	15	10	0.899	0.91	1.104	1.075	1.205	0.0069569
O00232	26S proteasome non-ATPase regulatory subunit 12	PSMD12	52.904	43.853	20.8	9	14	9	0.906	0.876	1.008	1.118	1.193	0.094538
O00233	26S proteasome non-ATPase regulatory subunit 9	PSMD9	24.682	63.299	43.9	9	15	9	0.796	0.722	1.18	1.238	1.593	0.0107391
O00244	Copper transport protein ATOX1	ATOX1	7.4016	4.6444	25	2	2	2	0.986	1.172	0.973	0.902	0.869	0.29108
O00255	Menin	MEN1	68.023	13.043	4.4	2	3	2	1.357	1.325	0.667	0.711	0.514	0.00173811
O00257	E3 SUMO-protein ligase CBX4	CBX4	61.367	8.2997	5	2	2	2	0.922	0.938	1.048	1.092	1.151	0.026839
O00264	Membrane-associated progesterone receptor component 1	PGRMC1	21.671	26.481	24.6	6	12	5	1.203	1.323	0.773	0.764	0.608	0.014482
O00267	Transcription elongation factor SPT5	SUPT5H	121	79.315	17.1	16	22	16	0.976	0.972	1.018	1.043	1.058	0.046715
O00268	Transcription initiation factor TFIID subunit 4	TAF4	110.11	30.722	7	5	7	5	1.315	1.249	0.739	0.754	0.582	0.003965
O00273	DNA fragmentation factor subunit alpha	DFFA	36.521	31.019	27.2	8	12	8	0.829	0.722	1.152	1.281	1.569	0.034262
O00291	Huntingtin-interacting protein 1	HIP1	116.22	19.261	7.6	9	11	8	1.517	1.467	0.513	0.526	0.348	0.00070239
O00299	Chloride intracellular channel protein 1	CLIC1	26.922	38.853	47.3	9	13	9	1.202	1.117	0.821	0.885	0.736	0.028835
O00303	Eukaryotic translation initiation factor 3 subunit F	EIF3F	37.563	64.198	30.5	10	13	10	0.82	0.871	1.131	1.151	1.349	0.0084814
O00308	NEDD4-like E3 ubiquitin-protein ligase WWP2	WWP2	98.911	10.759	2.9	2	2	2	1.27	1.281	0.736	0.774	0.592	0.00144052
O00330	Pyruvate dehydrogenase protein X component, mitochondrial	PDHX	54.122	68.356	28.5	11	16	11	0.99	1.031	0.986	0.977	0.971	0.30116
O00399	Dynactin subunit 6	DCTN6	20.747	3.5059	8.4	2	2	2	0.785	0.825	1.198	1.171	1.471	0.0040192
O00400	Acetyl-coenzyme A transporter 1	SLC33A1	60.908	33.3	12.2	6	9	6	0.879	0.841	1.149	1.084	1.298	0.020865
O00401	Neural Wiskott-Aldrich syndrome protein	WASL	54.826	7.0742	4.8	3	4	3	0.609	0.609	1.355	1.37	2.237	9.9529e-05
O00410	Importin-5	IPO5	123.63	175.8	29.2	27	46	26	0.89	0.796	1.124	1.146	1.346	0.026258
O00411	DNA-directed RNA polymerase, mitochondrial	POLRMT	138.62	29.859	8.8	10	12	10	0.846	0.886	1.119	1.096	1.279	0.0090015
O00418	Eukaryotic elongation factor 2 kinase	EEF2K	82.143	4.9512	3.7	2	2	2	0.947	0.888	1.062	1.099	1.178	0.042736
O00422	Histone deacetylase complex subunit SAP18	SAP18	17.561	19.075	39.2	8	12	8	1.382	1.431	0.678	0.627	0.464	0.0021962
O00425	Insulin-like growth factor 2 mRNA-binding protein 3	IGF2BP3	63.704	100.92	36.1	18	25	17	0.807	0.831	1.159	1.165	1.419	0.00129897
O00429	Dynamin-1-like protein	DNM1L	81.876	81.725	27	17	22	17	0.902	0.865	1.067	1.159	1.26	0.04364
O00442	RNA 3-terminal phosphate cyclase	RTCA	39.336	4.1311	5.2	2	3	2	0.711	0.885	1.185	1.2	1.494	0.045663
O00443	Phosphatidylinositol 4-phosphate 3-kinase C2 domain-containing subunit alpha	PIK3C2A	190.68	52.093	12.5	20	23	20	1.034	0.995	1.009	0.964	0.972	0.44628
O00458	Interferon-related developmental regulator 1	IFRD1	50.268	44.662	13.3	4	4	4	0.591	0.285	1.457	1.37	3.227	0.025576
O00459	Phosphatidylinositol 3-kinase regulatory subunit beta	PIK3R2	81.544	3.1585	2.7	1	1	1
O00461	Golgi integral membrane protein 4	GOLIM4	81.879	62.049	22	14	32	14	1.273	1.231	0.778	0.792	0.627	0.0022396
O00468	Agrin	AGRN	217.23	132.83	17.8	26	32	26	1.233	1.319	0.737	0.763	0.588	0.0072174
O00469	Procollagen-lysine,2-oxoglutarate 5-dioxygenase 2	PLOD2	84.685	25.43	11.5	8	9	8	1.363	1.332	0.662	0.716	0.511	0.0022239
O00471	Exocyst complex component 5	EXOC5	81.852	22.657	13.8	10	11	9	0.844	0.801	1.089	1.131	1.35	0.0107559
O00479	High mobility group nucleosome-binding domain-containing protein 4	HMGN4	9.5388	4.7172	28.9	3	5	2	1.455	1.274	0.673	0.671	0.492	0.082737
O00483	Cytochrome c oxidase subunit NDUFA4	NDUFA4	9.3697	12.878	46.9	4	9	4	1.137	1.15	0.902	0.833	0.759	0.0157986
O00487	26S proteasome non-ATPase regulatory subunit 14	PSMD14	34.577	28.659	21.3	7	14	7	1	0.876	1.052	1.05	1.12	0.3195
O00488	Zinc finger protein 593	ZNF593	15.199	18.786	45.5	4	5	4	1.09	1.126	0.902	0.915	0.82	0.0090785
O00499	Myc box-dependent-interacting protein 1	BIN1	64.699	38.292	21.4	10	13	10	0.501	0.451	1.533	1.394	3.075	0.0055439
O00505	Importin subunit alpha-4	KPNA3	57.81	35.269	16.5	9	15	4	1.428	1.514	0.533	0.517	0.357	0.0021354
O00534	von Willebrand factor A domain-containing protein 5A	VWA5A	86.488	27.756	13.6	8	9	8	0.516	0.546	1.344	1.522	2.699	0.0098622
O00541	Pescadillo homolog	PES1	68.002	47.119	28.2	16	31	16	1.24	1.259	0.779	0.803	0.633	0.00111622
O00560	Syntenin-1	SDCBP	32.444	3.3239	7	2	2	2
O00562	Membrane-associated phosphatidylinositol transfer protein 1	PITPNM1	134.85	5.5956	2.7	3	3	3	0.903	1.007	1.039	1.059	1.098	0.21786
O00566	U3 small nucleolar ribonucleoprotein protein MPP10	MPHOSPH10	78.863	47.13	19.5	13	20	13	1.232	1.257	0.76	0.808	0.63	0.0034376
O00567	Nucleolar protein 56	NOP56	66.049	108.34	40.9	20	34	20	1.315	1.184	0.748	0.745	0.597	0.082459
O00571	ATP-dependent RNA helicase DDX3X	DDX3X	73.243	76.822	32.3	22	35	21	0.923	0.929	1.044	1.067	1.14	0.0083189
O00592	Podocalyxin	PODXL	58.635	13.578	5.2	3	7	3	1.1	1.022	0.982	0.914	0.893	0.160615
O00625	Pirin	PIR	32.113	10.545	15.5	4	9	4	0.504	0.455	1.538	1.438	3.103	0.0030372
O00629	Importin subunit alpha-3	KPNA4	57.886	9.6458	11.3	6	11	1	0.974	1.176	0.905	0.918	0.848	0.24758
O00744	Protein Wnt-10b	WNT10B	43	5.5011	6.9	3	4	3	0.621	0.725	1.316	1.294	1.939	0.0069993
O00750	Phosphatidylinositol 4-phosphate 3-kinase C2 domain-containing subunit beta	PIK3C2B	184.77	9.1665	2.6	4	4	4	0.543	0.415	1.501	1.457	3.088	0.0045444
O00754	Lysosomal alpha-mannosidase	MAN2B1	113.74	31.961	10.7	10	14	10	0.831	0.785	1.162	1.162	1.438	0.0041974
O00762	Ubiquitin-conjugating enzyme E2 C	UBE2C	19.652	5.9247	6.1	1	1	1
O00764	Pyridoxal kinase	PDXK	35.102	18.76	11.9	5	9	5	0.503	0.491	1.371	1.5	2.888	0.0047352
O00767	Acyl-CoA desaturase	SCD	41.522	10.32	3.6	1	2	1	1.273	1.261	0.769	0.757	0.602	0.00028166
O14494	Lipid phosphate phosphohydrolase 1	PPAP2A	32.156	5.5753	5.3	1	1	1	0.865	0.891	1.161	1.075	1.273	0.033297
O14497	AT-rich interactive domain-containing protein 1A	ARID1A	242.04	56.787	7.2	13	16	13	1.098	1.182	0.863	0.898	0.772	0.029397
O14503	Class E basic helix-loop-helix protein 40	BHLHE40	45.51	2.0927	1.9	1	1	1
O14523	C2 domain-containing protein 2-like	C2CD2L	76.18	4.6376	2.5	2	2	2	0.895	0.976	1.059	1.073	1.139	0.086517
O14524	Transmembrane protein 194A	TMEM194A	50.639	12.882	10.1	5	7	5	0.825	0.775	1.24	1.123	1.477	0.0267
O14530	Thioredoxin domain-containing protein 9	TXNDC9	26.534	4.9227	8	2	4	2	0.839	0.755	1.153	1.226	1.492	0.0195159
O14545	TRAF-type zinc finger domain-containing protein 1	TRAFD1	64.84	20.402	12	7	10	7	1.085	1.011	0.927	0.95	0.896	0.10572
O14548	Cytochrome c oxidase subunit 7A-related protein, mitochondrial	COX7A2L	12.615	13.001	19.3	2	4	2	0.749	0.831	1.192	1.205	1.517	0.0101648
O14561	Acyl carrier protein, mitochondrial	NDUFAB1	17.417	3.7706	11.5	2	4	2	1.303	1.112	0.793	0.836	0.675	0.056804
O14562	Ubiquitin domain-containing protein UBFD1	UBFD1	33.382	4.37	6.8	2	2	2	0.765	0.675	1.275	1.245	1.75	0.0076239
O14569	Cytochrome b561 domain-containing protein 2	CYB561D2	23.973	4.5279	5.4	1	1	1
O14578	Citron Rho-interacting kinase	CIT	231.43	38.687	7.3	16	17	16	1.013	1.032	0.994	1	0.975	0.124717
O14579	Coatomer subunit epsilon	COPE	34.482	21.261	17.9	6	8	6	0.767	0.633	1.24	1.258	1.784	0.0148231
O14593	DNA-binding protein RFXANK	RFXANK	28.102	3.2643	9.2	2	2	2	0.862	1.045	1.013	1.087	1.101	0.43132
O14617	AP-3 complex subunit delta-1	AP3D1	130.16	36.365	8.2	8	13	8	0.804	0.684	1.209	1.229	1.638	0.0160031
O14618	Copper chaperone for superoxide dismutase	CCS	29.04	4.934	7.7	2	2	2	0.997	0.876	1.074	1.051	1.135	0.177382
O14639	Actin-binding LIM protein 1	ABLIM1	87.687	27.391	14.7	11	14	11	0.789	0.814	1.179	1.217	1.495	0.003277
O14641	Segment polarity protein dishevelled homolog DVL-2	DVL2	78.947	25.427	4.9	3	3	3	0.656	0.698	1.313	1.226	1.875	0.0065804
O14646	Chromodomain-helicase-DNA-binding protein 1	CHD1	196.69	26.851	6.9	12	12	10	1.046	1.083	0.936	0.955	0.888	0.029215
O14647	Chromodomain-helicase-DNA-binding protein 2	CHD2	211.34	17.984	5	9	9	7	1.104	0.974	0.96	0.933	0.911	0.29816
O14653	Golgi SNAP receptor complex member 2	GOSR2	24.775	6.6175	10.4	2	3	2	0.931	1.073	1.099	0.894	0.995	0.96882
O14656	Torsin-1A	TOR1A	37.808	18.294	13	4	6	4	1.021	1.023	1.029	0.98	0.983	0.54946
O14657	Torsin-1B	TOR1B	37.978	5.087	8.9	3	3	3
O14662	Syntaxin-16	STX16	37.031	8.4533	10.2	3	4	3	1.049	1.144	0.903	0.936	0.839	0.072085
O14672	Disintegrin and metalloproteinase domain-containing protein 10	ADAM10	84.141	12.736	6.3	4	5	4	1.49	1.535	0.536	0.556	0.361	0.00064419
O14681	Etoposide-induced protein 2.4 homolog	EI24	38.964	11.685	10	4	7	4	1.263	1.218	0.789	0.797	0.639	0.0025989
O14683	Tumor protein p53-inducible protein 11	TP53I11	21.054	5.1768	12.7	2	2	2	1.748	1.626	0.412	0.347	0.225	0.0027814
O14684	Prostaglandin E synthase	PTGES	17.102	5.7844	12.5	3	4	3	1.4	1.402	0.682	0.542	0.437	0.05634
O14686	Histone-lysine N-methyltransferase 2D	KMT2D	593.38	4.9332	0.6	3	3	3	1.359	1.429	0.654	0.644	0.466	0.0022423
O14715	RANBP2-like and GRIP domain-containing protein 8	RGPD8	198.99	11.047	13.5	26	40	1
O14730	Serine/threonine-protein kinase RIO3	RIOK3	59.092	6.5928	5.8	3	3	3	0.788	0.689	1.251	1.236	1.684	0.0096829
O14732	Inositol monophosphatase 2	IMPA2	31.321	8.0799	7.6	2	2	2	0.534	0.509	1.443	1.44	2.764	0.000183606
O14733	Dual specificity mitogen-activated protein kinase kinase 7	MAP2K7	47.484	6.4959	6.7	3	3	3
O14735	CDP-diacylglycerol--inositol 3-phosphatidyltransferase	CDIPT	23.539	6.8448	5.2	1	1	1	0.869	0.959	1.115	1.058	1.189	0.083575
O14737	Programmed cell death protein 5	PDCD5	14.285	16.667	40	5	7	5	1.016	0.932	1.018	1.029	1.051	0.36302
O14744	Protein arginine N-methyltransferase 5	PRMT5	72.683	27.008	13.3	8	10	8	0.944	1.008	1.034	1.041	1.063	0.196255
O14745	Na(+)/H(+) exchange regulatory cofactor NHE-RF1	SLC9A3R1	38.868	52.407	36.6	12	19	12	0.679	0.688	1.233	1.331	1.876	0.0066958
O14757	Serine/threonine-protein kinase Chk1	CHEK1	54.433	2.1968	1.9	1	1	1
O14763	Tumor necrosis factor receptor superfamily member 10B	TNFRSF10B	47.878	10.656	10.2	4	5	4	1.046	1.003	0.976	0.991	0.96	0.21358
O14773	Tripeptidyl-peptidase 1	TPP1	61.247	19.378	4.3	2	2	2	1.124	1.178	0.94	0.801	0.756	0.063956
O14776	Transcription elongation regulator 1	TCERG1	123.9	79.497	19.5	25	37	24	1.136	1.062	0.915	0.949	0.848	0.054622
O14777	Kinetochore protein NDC80 homolog	NDC80	73.912	12.916	9.3	6	6	6	0.98	0.98	1.007	1.053	1.051	0.161761
O14787	Transportin-2	TNPO2	101.39	5.4543	5.8	6	11	1
O14802	DNA-directed RNA polymerase III subunit RPC1	POLR3A	155.64	21.657	6	8	9	8	1.21	1.135	0.856	0.806	0.709	0.0169776
O14818	Proteasome subunit alpha type-7	PSMA7	27.887	41.359	38.7	10	21	10	0.892	0.848	1.096	1.132	1.28	0.0133007
O14828	Secretory carrier-associated membrane protein 3	SCAMP3	38.287	61.505	22.8	8	12	8	0.811	0.781	1.184	1.21	1.504	0.0024406
O14841	5-oxoprolinase	OPLAH	137.46	6.6052	2.2	2	2	2
O14874	[3-methyl-2-oxobutanoate dehydrogenase [lipoamide]] kinase, mitochondrial	BCKDK	46.36	10.21	9.2	3	3	3	1.144	1.279	0.787	0.843	0.673	0.032335
O14879	Interferon-induced protein with tetratricopeptide repeats 3	IFIT3	55.984	4.5619	3.7	2	2	2	1.408	1.361	0.651	0.66	0.473	0.00107776
O14880	Microsomal glutathione S-transferase 3	MGST3	16.516	16.917	19.7	2	4	2	0.449	0.425	1.602	1.372	3.403	0.0119049
O14893	Gem-associated protein 2	GEMIN2	31.585	4.6488	4.3	1	1	1	1.205	1.202	0.854	0.789	0.683	0.0071779
O14907	Tax1-binding protein 3	TAX1BP3	13.735	8.56	19.4	2	3	2	0.989	0.887	1.032	1.09	1.131	0.17098
O14908	PDZ domain-containing protein GIPC1	GIPC1	36.049	16.478	14.4	5	7	5	0.713	0.731	1.287	1.217	1.734	0.0046186
O14920	Inhibitor of nuclear factor kappa-B kinase subunit beta	IKBKB	86.563	10.865	7.9	5	6	5	0.463	0.513	1.432	1.513	3.017	0.0023245
O14925	Mitochondrial import inner membrane translocase subunit Tim23	TIMM23	21.943	11.101	17.2	4	5	4	1.046	1.111	0.909	0.961	0.867	0.074802
O14929	Histone acetyltransferase type B catalytic subunit	HAT1	49.512	17.985	14.1	5	9	5	0.686	0.742	1.227	1.312	1.778	0.0082849
O14936	Peripheral plasma membrane protein CASK	CASK	105.12	17.331	8	7	9	7	1.077	1.139	0.963	0.922	0.851	0.046904
O14949	Cytochrome b-c1 complex subunit 8	UQCRQ	9.9062	13.559	39	5	7	5	1.078	0.972	0.964	1.022	0.969	0.64926
O14964	Hepatocyte growth factor-regulated tyrosine kinase substrate	HGS	86.191	28.885	11.7	9	13	9	0.811	0.795	1.169	1.181	1.463	0.00072092
O14965	Aurora kinase A	AURKA	45.809	2.6885	2	1	2	1	1.33	1.135	0.743	0.839	0.642	0.055583
O14966	Ras-related protein Rab-7L1	RAB29	23.155	9.8715	22.7	4	4	3
O14967	Calmegin	CLGN	70.038	4.6264	3.8	3	3	3	0.786	0.72	1.267	1.194	1.634	0.0104565
O14972	Down syndrome critical region protein 3	DSCR3	33.01	2.9104	4	1	1	1
O14974	Protein phosphatase 1 regulatory subunit 12A	PPP1R12A	115.28	124.58	27.9	29	44	29	0.765	0.818	1.167	1.211	1.502	0.0074221
O14975	Very long-chain acyl-CoA synthetase	SLC27A2	70.311	22.629	13.7	9	10	9	0.987	0.875	1.11	1.026	1.147	0.189461
O14976	Cyclin-G-associated kinase	GAK	143.19	7.9579	2.5	4	4	4	0.87	0.879	1.139	1.14	1.303	0.0002959
O14978	Zinc finger protein 263	ZNF263	77.298	5.2752	6.4	4	4	2
O14979	Heterogeneous nuclear ribonucleoprotein D-like	HNRNPDL	46.437	73.117	26	14	26	13	1.22	1.247	0.797	0.778	0.638	0.00136356
O14980	Exportin-1	XPO1	123.38	87.456	21.9	22	35	22	0.829	0.831	1.14	1.208	1.414	0.062742
O14981	TATA-binding protein-associated factor 172	BTAF1	206.89	36.029	5.1	8	11	8	0.766	0.816	1.177	1.199	1.502	0.0046999
O15013	Rho guanine nucleotide exchange factor 10	ARHGEF10	151.61	9.6916	3.1	4	4	4	0.903	0.935	1.066	1.094	1.175	0.0169972
O15014	Zinc finger protein 609	ZNF609	151.19	5.856	2.3	3	3	3	1.241	1.299	0.736	0.786	0.599	0.0056154
O15015	Zinc finger protein 646	ZNF646	200.76	3.8518	0.7	1	1	1
O15020	Spectrin beta chain, non-erythrocytic 2	SPTBN2	271.32	52.101	11.8	27	38	19	1.155	1.177	0.848	0.868	0.736	0.0023208
O15027	Protein transport protein Sec16A	SEC16A	233.51	118.02	14.4	25	38	25	0.701	0.681	1.259	1.319	1.865	0.0027824
O15031	Plexin-B2	PLXNB2	205.12	112.58	18.4	27	32	27	1.22	1.23	0.787	0.786	0.642	0.000135646
O15042	U2 snRNP-associated SURP motif-containing protein	U2SURP	118.29	61.071	17.4	19	28	19	1.118	1.151	0.866	0.886	0.772	0.0055223
O15047	Histone-lysine N-methyltransferase SETD1A	SETD1A	186.03	15.243	5.2	7	10	6	1.09	1.262	0.86	0.836	0.721	0.063482
O15056	Synaptojanin-2	SYNJ2	165.54	2.4158	0.7	1	1	1
O15061	Synemin	SYNM	172.77	11.401	3.3	5	5	5	0.669	0.62	1.291	1.366	2.061	0.0042607
O15063	Uncharacterized protein KIAA0355	KIAA0355	116.02	2.4158	1	1	1	1
O15066	Kinesin-like protein KIF3B	KIF3B	85.124	8.3496	2.9	2	2	2	1.033	0.725	1.106	1.118	1.265	0.37202
O15067	Phosphoribosylformylglycinamidine synthase	PFAS	144.73	53.302	11.5	15	19	15	0.942	0.952	1.043	1.048	1.104	0.0032027
O15083	ERC protein 2	ERC2	110.56	2.3466	4	4	4	1
O15085	Rho guanine nucleotide exchange factor 11	ARHGEF11	167.7	5.0221	1.8	3	3	3
O15091	Mitochondrial ribonuclease P protein 3	KIAA0391	67.315	35.268	11	5	6	5	1.182	1.33	0.784	0.76	0.615	0.02316
O15118	Niemann-Pick C1 protein	NPC1	142.17	12.52	3.8	4	4	4	0.627	0.634	1.373	1.301	2.121	0.0026154
O15119	T-box transcription factor TBX3	TBX3	79.388	2.7118	2.7	2	2	2	0.727	0.825	1.188	1.234	1.561	0.0151368
O15120	1-acyl-sn-glycerol-3-phosphate acyltransferase beta	AGPAT2	30.914	6.3337	8.3	2	4	2	1.276	1.324	0.769	0.685	0.559	0.0070559
O15126	Secretory carrier-associated membrane protein 1	SCAMP1	37.92	50.18	26.3	8	12	8	1.104	1.073	0.984	0.866	0.85	0.115563
O15127	Secretory carrier-associated membrane protein 2	SCAMP2	36.648	62.042	16.4	5	8	5	0.855	0.819	1.19	1.099	1.367	0.024399
O15143	Actin-related protein 2/3 complex subunit 1B	ARPC1B	40.949	42.17	27.7	8	11	8	1.014	1.003	1.013	1	0.998	0.83616
O15144	Actin-related protein 2/3 complex subunit 2	ARPC2	34.333	43.078	45	15	25	15	0.982	0.94	1.048	1.057	1.095	0.050921
O15145	Actin-related protein 2/3 complex subunit 3	ARPC3	20.546	16.646	27.5	5	5	5	1.047	0.9	1.037	0.986	1.039	0.67354
O15155	BET1 homolog	BET1	13.289	5.5385	9.3	1	2	1	0.81	0.896	1.138	1.145	1.338	0.021639
O15156	Zinc finger and BTB domain-containing protein 7B	ZBTB7B	58.026	3.48	4.3	2	2	2	1.141	1.248	0.846	0.815	0.695	0.022622
O15160	DNA-directed RNA polymerases I and III subunit RPAC1	POLR1C	39.249	32.02	15.9	4	8	4	1.01	0.976	0.996	1.017	1.014	0.56892
O15162	Phospholipid scramblase 1	PLSCR1	35.049	5.4914	6.3	2	3	2	1.47	1.303	0.693	0.613	0.471	0.015561
O15164	Transcription intermediary factor 1-alpha	TRIM24	116.83	15.869	6.2	6	8	5	1.201	1.195	0.801	0.909	0.714	0.023976
O15173	Membrane-associated progesterone receptor component 2	PGRMC2	23.818	4.7179	10.8	3	7	2	0.976	0.987	0.985	1.061	1.042	0.39276
O15195	Villin-like protein	VILL	95.906	5.2505	2.6	2	2	2	1.003	1.319	0.876	0.852	0.744	0.20174
O15198	Mothers against decapentaplegic homolog 9	SMAD9	52.493	4.1165	4.5	2	2	2	0.633	0.659	1.253	1.403	2.056	0.0122244
O15212	Prefoldin subunit 6	PFDN6	14.582	19.771	34.1	5	6	5	0.877	0.896	1.089	1.112	1.241	0.0048217
O15213	WD repeat-containing protein 46	WDR46	68.07	25.77	12.5	7	8	7	1.14	1.034	0.967	0.934	0.874	0.133136
O15226	NF-kappa-B-repressing factor	NKRF	77.672	51.651	27.7	19	26	19	1.204	1.204	0.863	0.778	0.681	0.0120598
O15228	Dihydroxyacetone phosphate acyltransferase	GNPAT	77.187	26.069	12.4	8	9	8	1.212	1.176	0.806	0.837	0.688	0.0040409
O15230	Laminin subunit alpha-5	LAMA5	399.73	101.48	10.2	30	37	30	1.176	1.252	0.825	0.8	0.669	0.0097808
O15231	Zinc finger protein 185	ZNF185	73.525	91.751	33.4	17	18	17	1.531	1.701	0.456	0.406	0.267	0.0055419
O15234	Protein CASC3	CASC3	76.277	14.561	5.1	4	5	4	0.919	0.875	1.051	1.175	1.241	0.081577
O15235	28S ribosomal protein S12, mitochondrial	MRPS12	15.173	7.067	21.7	4	5	4	1.089	1.034	1	0.98	0.933	0.134504
O15258	Protein RER1	RER1	22.958	22.699	29.6	4	7	4	0.891	0.962	1.007	1.114	1.145	0.172161
O15260	Surfeit locus protein 4	SURF4	30.394	27.799	14.9	4	8	4	0.676	0.691	1.267	1.308	1.884	0.00130179
O15265	Ataxin-7	ATXN7	95.45	4.3096	1.8	2	2	2	0.862	1.128	1.084	0.946	1.02	0.90604
O15269	Serine palmitoyltransferase 1	SPTLC1	52.743	63.821	18.6	8	10	8	1.415	1.358	0.602	0.706	0.472	0.0064848
O15270	Serine palmitoyltransferase 2	SPTLC2	62.924	18.847	13.9	8	10	8	1.36	1.345	0.684	0.701	0.512	0.00029743
O15294	UDP-N-acetylglucosamine--peptide N-acetylglucosaminyltransferase 110 kDa subunit	OGT	116.92	34.089	10.8	10	11	10	1.17	1.254	0.804	0.817	0.669	0.01102
O15305	Phosphomannomutase 2	PMM2	28.082	20.189	24.8	6	7	6	0.722	0.715	1.258	1.254	1.748	5.8121e-05
O15318	DNA-directed RNA polymerase III subunit RPC7	POLR3G	25.914	1.9839	5.4	1	1	1
O15320	cTAGE family member 5	CTAGE5	90.995	49.796	18.3	12	16	12	0.909	1.011	1.065	1.024	1.088	0.26404
O15321	Transmembrane 9 superfamily member 1	TM9SF1	68.86	26.822	12.4	6	8	6	1.358	1.352	0.693	0.639	0.492	0.00155549
O15344	E3 ubiquitin-protein ligase Midline-1	MID1	75.25	7.5333	4.3	3	3	3	0.756	0.73	1.236	1.244	1.669	0.00074406
O15347	High mobility group protein B3	HMGB3	22.98	15.539	20.5	4	8	4	0.926	0.836	1.145	1.084	1.265	0.05016
O15350	Tumor protein p73	TP73	69.623	9.6565	7.2	5	5	4	1.658	1.73	0.371	0.38	0.222	0.00075814
O15355	Protein phosphatase 1G	PPM1G	59.271	60.79	36.4	17	29	17	0.578	0.547	1.37	1.394	2.457	0.00057583
O15357	Phosphatidylinositol 3,4,5-trisphosphate 5-phosphatase 2	INPPL1	138.6	13.51	2.8	4	4	4	0.577	0.625	1.348	1.392	2.28	0.00178384
O15360	Fanconi anemia group A protein	FANCA	162.77	2.0314	0.5	1	1	1
O15371	Eukaryotic translation initiation factor 3 subunit D	EIF3D	63.972	40.414	14.8	7	12	7	0.846	0.892	1.14	1.112	1.296	0.0107996
O15372	Eukaryotic translation initiation factor 3 subunit H	EIF3H	39.93	46.361	27.6	12	17	12	0.855	0.831	1.166	1.126	1.359	0.0058766
O15379	Histone deacetylase 3	HDAC3	48.847	13.506	11.2	4	5	4	1.237	1.318	0.787	0.733	0.595	0.0087356
O15381	Nuclear valosin-containing protein-like	NVL	95.05	54.89	18.7	13	20	13	1.228	1.196	0.786	0.812	0.659	0.0024812
O15382	Branched-chain-amino-acid aminotransferase, mitochondrial	BCAT2	44.287	31.322	25.8	8	10	8	1.221	1.237	0.78	0.818	0.65	0.0022953
O15397	Importin-8	IPO8	119.94	2.4882	0.8	1	1	1
O15400	Syntaxin-7	STX7	29.815	19.106	28.4	6	8	6	1.086	1.015	0.984	0.928	0.91	0.171779
O15403	Monocarboxylate transporter 7	SLC16A6	57.393	6.4886	5.7	3	3	3
O15417	Trinucleotide repeat-containing gene 18 protein	TNRC18	314.52	2.3164	0.4	1	1	1
O15427	Monocarboxylate transporter 4	SLC16A3	49.469	18.298	12.5	5	15	5	1.011	1.01	1.002	1.001	0.991	0.0061181
O15438	Canalicular multispecific organic anion transporter 2	ABCC3	169.34	5.0405	1.3	2	2	1
O15439	Multidrug resistance-associated protein 4	ABCC4	149.52	30.835	6.9	9	12	8	1.508	1.434	0.545	0.6	0.389	0.0026211
O15440	Multidrug resistance-associated protein 5	ABCC5	160.66	6.6124	1.9	3	4	2	1.077	1	0.954	0.985	0.934	0.2383
O15446	DNA-directed RNA polymerase I subunit RPA34	CD3EAP	54.985	42.156	29.4	8	9	8	1.136	1.155	0.788	0.891	0.733	0.028061
O15455	Toll-like receptor 3	TLR3	103.83	3.2196	2.3	2	2	2
O15460	Prolyl 4-hydroxylase subunit alpha-2	P4HA2	60.901	33.489	16.3	7	9	7	1.196	1.229	0.8	0.801	0.66	0.025497
O15498	Synaptobrevin homolog YKT6	YKT6	22.417	17.69	26.8	6	7	6	0.94	0.925	1.045	1.088	1.144	0.027681
O15504	Nucleoporin-like protein 2	NUPL2	44.871	3.4317	3.5	2	2	2	1.143	1.076	0.889	0.922	0.816	0.031917
O15511	Actin-related protein 2/3 complex subunit 5	ARPC5	16.32	34.853	53	8	9	7	0.968	0.893	1.058	1.074	1.146	0.071583
O15514	DNA-directed RNA polymerase II subunit RPB4	POLR2D	16.311	6.7206	19	2	2	2	1.195	1.247	0.805	0.807	0.66	0.039861
O15525	Transcription factor MafG	MAFG	17.849	5.3447	19.8	4	4	2	1.064	0.955	0.999	0.994	0.987	0.83386
O15533	Tapasin	TAPBP	47.625	8.43	6.7	3	7	3	1.174	1.113	0.874	0.874	0.764	0.0125635
O15534	Period circadian protein homolog 1	PER1	136.21	2.5383	1.7	2	2	2	2.061	1.768	0.148	0.192	0.089	0.0071371
O15541	RING finger protein 113A	RNF113A	38.787	17.864	19.2	5	6	5	1.085	1.038	0.923	0.977	0.895	0.089443
O15550	Lysine-specific demethylase 6A	KDM6A	154.17	4.7351	1.4	2	2	2	1.304	1.4	0.663	0.71	0.508	0.0063837
O43143	Putative pre-mRNA-splicing factor ATP-dependent RNA helicase DHX15	DHX15	90.932	95.739	33.3	28	51	27	1.162	1.154	0.878	0.874	0.756	0.0002557
O43148	mRNA cap guanine-N7 methyltransferase	RNMT	54.843	20.616	16.2	8	13	8	0.891	0.816	1.109	1.195	1.35	0.034643
O43149	Zinc finger ZZ-type and EF-hand domain-containing protein 1	ZZEF1	331.07	24.645	2	5	5	5	0.806	0.852	1.167	1.158	1.402	0.004901
O43150	Arf-GAP with SH3 domain, ANK repeat and PH domain-containing protein 2	ASAP2	111.65	3.843	1.9	2	2	2
O43156	TELO2-interacting protein 1 homolog	TTI1	122.07	16.794	3.9	3	4	3	0.871	0.846	1.116	1.153	1.321	0.0064803
O43159	Ribosomal RNA-processing protein 8	RRP8	50.714	69.561	32.2	14	16	14	1.226	1.249	0.778	0.792	0.634	0.00088201
O43169	Cytochrome b5 type B	CYB5B	16.332	10.301	14.4	2	3	2	0.932	0.809	1.141	1.105	1.29	0.058782
O43172	U4/U6 small nuclear ribonucleoprotein Prp4	PRPF4	58.449	57.911	24.9	13	18	13	1.184	1.289	0.783	0.79	0.636	0.0133987
O43175	D-3-phosphoglycerate dehydrogenase	PHGDH	56.65	129.97	31.5	14	22	14	0.637	0.648	1.358	1.313	2.079	0.00111763
O43181	NADH dehydrogenase [ubiquinone] iron-sulfur protein 4, mitochondrial	NDUFS4	20.108	24.179	31.4	5	10	5	1.026	1.1	0.979	0.939	0.902	0.131943
O43189	PHD finger protein 1	PHF1	62.105	2.1604	1.8	1	1	1
O43237	Cytoplasmic dynein 1 light intermediate chain 2	DYNC1LI2	54.099	17.429	17.7	9	9	8	0.87	0.776	1.156	1.177	1.417	0.0190974
O43242	26S proteasome non-ATPase regulatory subunit 3	PSMD3	60.977	91.468	33.7	15	25	15	0.809	0.823	1.179	1.174	1.442	0.00042243
O43251	RNA binding protein fox-1 homolog 2	RBFOX2	41.373	8.0947	6.2	2	2	2	1.316	1.259	0.737	0.75	0.577	0.0028775
O43252	Bifunctional 3-phosphoadenosine 5-phosphosulfate synthase 1	PAPSS1	70.832	21.362	10.1	5	7	5	0.696	0.659	1.298	1.301	1.918	0.00088463
O43264	Centromere/kinetochore protein zw10 homolog	ZW10	88.828	19.868	7.8	5	6	5	0.93	0.904	1.123	1.074	1.198	0.022562
O43278	Kunitz-type protease inhibitor 1	SPINT1	58.397	12.571	11.5	6	6	6	1.522	1.597	0.495	0.5	0.319	0.00125502
O43290	U4/U6.U5 tri-snRNP-associated protein 1	SART1	90.254	157.01	36	23	36	23	1.276	1.288	0.755	0.755	0.589	0.000124799
O43291	Kunitz-type protease inhibitor 2	SPINT2	28.228	11.104	13.5	3	4	3	1.7	1.95	0.258	0.258	0.141	0.0063016
O43292	Glycosylphosphatidylinositol anchor attachment 1 protein	GPAA1	67.622	9.3249	6.3	4	5	4	1.073	1.046	0.893	1.009	0.898	0.21004
O43293	Death-associated protein kinase 3	DAPK3	52.535	4.2336	6.4	3	3	3	1.115	1.153	0.906	0.864	0.78	0.0126848
O43298	Zinc finger and BTB domain-containing protein 43	ZBTB43	52.63	2.5109	2.8	1	1	1	1.438	1.481	0.638	0.54	0.404	0.0037586
O43306	Adenylate cyclase type 6	ADCY6	130.61	5.4172	1.5	2	2	2	0.68	0.744	1.225	1.312	1.782	0.0092828
O43310	CBP80/20-dependent translation initiation factor	CTIF	67.586	2.7772	1.3	1	1	1
O43318	Mitogen-activated protein kinase kinase kinase 7	MAP3K7	67.195	4.8386	5.3	3	3	3
O43324	Eukaryotic translation elongation factor 1 epsilon-1	EEF1E1	19.81	19.053	18.4	4	8	4	1.202	1.154	0.86	0.879	0.738	0.0069239
O43353	Receptor-interacting serine/threonine-protein kinase 2	RIPK2	61.194	4.0141	3.1	2	2	2	0.974	0.896	1.08	1.049	1.139	0.090923
O43390	Heterogeneous nuclear ribonucleoprotein R	HNRNPR	70.942	99.288	31.4	21	50	14	1.058	0.977	1.037	0.938	0.971	0.68518
O43395	U4/U6 small nuclear ribonucleoprotein Prp3	PRPF3	77.528	78.485	24.9	16	23	16	1.228	1.104	0.852	0.847	0.729	0.036357
O43396	Thioredoxin-like protein 1	TXNL1	32.251	79.49	39.4	10	15	10	0.85	0.828	1.122	1.17	1.366	0.0073171
O43399	Tumor protein D54	TPD52L2	22.237	42.201	45.6	8	16	8	0.913	0.869	1.099	1.087	1.227	0.0125027
O43402	ER membrane protein complex subunit 8	EMC8	23.773	17.446	23.8	5	6	5	1.365	1.279	0.696	0.705	0.53	0.0048022
O43414	ERI1 exoribonuclease 3	ERI3	37.238	6.3931	8.3	3	3	3	0.748	0.707	1.244	1.264	1.724	0.00187576
O43422	52 kDa repressor of the inhibitor of the protein kinase	PRKRIR	87.703	4.3151	2.4	2	2	2	1.006	1.162	0.945	0.919	0.86	0.194517
O43424	Glutamate receptor ionotropic, delta-2	GRID2	113.35	2.8485	1.3	1	3	1	1.172	1.209	0.848	0.82	0.701	0.0042042
O43427	Acidic fibroblast growth factor intracellular-binding protein	FIBP	41.878	2.9134	4.1	2	2	2
O43432	Eukaryotic translation initiation factor 4 gamma 3	EIF4G3	176.65	18.718	8.2	13	19	9	0.814	0.772	1.176	1.23	1.517	0.0068842
O43435	T-box transcription factor TBX1	TBX1	43.132	2.2586	2.3	1	1	1
O43447	Peptidyl-prolyl cis-trans isomerase H	PPIH	19.208	15.959	42.4	8	10	8	1.133	1.093	0.879	0.908	0.803	0.0124352
O43462	Membrane-bound transcription factor site-2 protease	MBTPS2	57.443	3.7116	1.7	1	1	1	0.725	0.703	1.069	1.459	1.77	0.10636
O43464	Serine protease HTRA2, mitochondrial	HTRA2	48.84	9.5026	4.8	2	3	2	0.792	0.914	1.162	1.113	1.334	0.04946
O43474	Krueppel-like factor 4	KLF4	54.67	26.094	10.1	4	6	3	0.773	0.747	1.204	1.215	1.591	0.00098234
O43488	Aflatoxin B1 aldehyde reductase member 2	AKR7A2	39.589	21.173	15	5	6	5	0.789	0.772	1.225	1.188	1.546	0.0022781
O43491	Band 4.1-like protein 2	EPB41L2	112.59	72.335	23.8	18	21	17	1.239	1.188	0.784	0.864	0.679	0.0145152
O43493	Trans-Golgi network integral membrane protein 2	TGOLN2	51.112	16.47	11.5	5	6	5	1.292	1.192	0.779	0.791	0.632	0.011923
O43504	Ragulator complex protein LAMTOR5	LAMTOR5	9.6138	66.684	54.9	3	9	3	1.087	1.103	0.959	0.872	0.836	0.055696
O43572	A-kinase anchor protein 10, mitochondrial	AKAP10	73.817	4.4641	4.4	2	2	2
O43583	Density-regulated protein	DENR	22.092	12.131	30.3	5	5	5	0.964	0.934	1.085	1.021	1.11	0.09868
O43592	Exportin-T	XPOT	109.96	48.336	13	11	16	11	0.704	0.696	1.2	1.343	1.816	0.0153405
O43598	2-deoxynucleoside 5-phosphate N-hydrolase 1	DNPH1	19.108	13.645	33.9	4	5	4	0.719	0.623	1.262	1.332	1.933	0.0088828
O43615	Mitochondrial import inner membrane translocase subunit TIM44	TIMM44	51.355	152.53	43.4	23	37	23	1.093	1.114	0.921	0.866	0.81	0.0190839
O43617	Trafficking protein particle complex subunit 3	TRAPPC3	20.274	7.0146	15	3	3	3	0.86	0.805	1.171	1.145	1.391	0.0086201
O43633	Charged multivesicular body protein 2a	CHMP2A	25.104	18.347	27.5	6	7	6	0.827	0.794	1.134	1.252	1.472	0.024703
O43653	Prostate stem cell antigen	PSCA	12.912	4.8615	13.8	1	1	1	0.475	0.703	1.412	1.355	2.349	0.021181
O43660	Pleiotropic regulator 1	PLRG1	57.193	69.437	32.7	13	17	13	1.286	1.232	0.774	0.791	0.622	0.0035152
O43663	Protein regulator of cytokinesis 1	PRC1	71.606	25.092	12.7	8	9	8	0.891	0.909	1.094	1.078	1.207	0.0041625
O43665	Regulator of G-protein signaling 10	RGS10	20.236	7.451	13.9	2	2	2	1.044	1.065	0.951	0.962	0.907	0.014318
O43670	BUB3-interacting and GLEBS motif-containing protein ZNF207	ZNF207	50.75	13.953	7.9	3	6	3	0.904	0.834	1.091	1.201	1.319	0.051178
O43674	NADH dehydrogenase [ubiquinone] 1 beta subcomplex subunit 5, mitochondrial	NDUFB5	21.75	4.0879	8.5	2	3	2
O43676	NADH dehydrogenase [ubiquinone] 1 beta subcomplex subunit 3	NDUFB3	11.402	4.0688	21.4	2	2	2	1.095	1.188	0.755	0.999	0.768	0.180024
O43677	NADH dehydrogenase [ubiquinone] 1 subunit C1, mitochondrial	NDUFC1	8.7341	3.3789	13.2	1	2	1
O43678	NADH dehydrogenase [ubiquinone] 1 alpha subcomplex subunit 2	NDUFA2	10.921	22.605	48.5	4	5	4	0.945	1.176	0.931	0.975	0.899	0.45708
O43681	ATPase ASNA1	ASNA1	38.792	21.129	13.8	5	6	5	0.849	0.817	1.122	1.193	1.39	0.0140978
O43684	Mitotic checkpoint protein BUB3	BUB3	37.154	43.259	32.6	10	22	10	0.916	0.911	1.084	1.036	1.16	0.026076
O43688	Lipid phosphate phosphohydrolase 2	PPAP2C	32.573	4.8558	6.9	2	2	2	1.053	1.028	0.979	0.959	0.931	0.046643
O43707	Alpha-actinin-4	ACTN4	104.85	323.31	53.8	49	160	33	0.606	0.588	1.333	1.423	2.308	0.0034375
O43708	Maleylacetoacetate isomerase	GSTZ1	24.212	4.1999	7.4	2	2	2	0.781	0.86	1.122	1.218	1.426	0.030205
O43709	Probable 18S rRNA (guanine-N(7))-methyltransferase	WBSCR22	31.88	10.091	10.3	2	2	2	0.984	0.928	1.01	1.08	1.093	0.185476
O43715	TP53-regulated inhibitor of apoptosis 1	TRIAP1	8.7858	20.483	47.4	4	6	4	1.216	1.238	0.771	0.827	0.651	0.004902
O43716	Glutamyl-tRNA(Gln) amidotransferase subunit C, mitochondrial	GATC	15.086	14.645	26.5	2	2	2	1.285	1.417	0.671	0.705	0.509	0.0104013
O43719	HIV Tat-specific factor 1	HTATSF1	85.852	29.681	11.8	10	13	10	1.208	1.22	0.806	0.801	0.662	0.00025532
O43747	AP-1 complex subunit gamma-1	AP1G1	91.35	59.091	14.8	11	15	11	0.74	0.715	1.228	1.28	1.724	0.0029844
O43752	Syntaxin-6	STX6	29.176	9.9816	10.6	2	2	2	1.152	1.138	0.88	0.869	0.764	0.00108067
O43759	Synaptogyrin-1	SYNGR1	25.455	3.0734	5.2	1	1	1
O43760	Synaptogyrin-2	SYNGR2	24.81	6.8158	12.5	3	3	3	0.894	0.85	1.137	1.137	1.304	0.0068208
O43765	Small glutamine-rich tetratricopeptide repeat-containing protein alpha	SGTA	34.063	33.027	22	6	6	6	1.066	0.931	1.035	1.003	1.021	0.79546
O43766	Lipoyl synthase, mitochondrial	LIAS	41.911	3.5776	5.6	2	2	2
O43768	Alpha-endosulfine	ENSA	13.389	20.472	53.7	6	7	5	0.842	0.939	1.077	1.136	1.243	0.062644
O43772	Mitochondrial carnitine/acylcarnitine carrier protein	SLC25A20	32.943	25.378	21.9	6	8	6	0.807	0.725	1.222	1.237	1.605	0.0079849
O43776	Asparagine--tRNA ligase, cytoplasmic	NARS	62.942	58.831	22.3	12	25	12	0.714	0.723	1.219	1.29	1.746	0.0044237
O43795	Unconventional myosin-Ib	MYO1B	131.98	106.9	25.3	28	51	25	1.104	1.088	0.911	0.927	0.839	0.0040604
O43805	Sjoegren syndrome nuclear autoantigen 1	SSNA1	13.596	7.6605	16	2	3	2	0.421	0.408	1.558	1.521	3.714	0.00030183
O43809	Cleavage and polyadenylation specificity factor subunit 5	NUDT21	26.227	31.76	26.9	8	10	8	1.022	1.058	0.97	0.972	0.934	0.061982
O43813	LanC-like protein 1	LANCL1	45.283	6.6513	7.8	3	3	3	0.612	0.567	1.398	1.362	2.341	0.001323
O43815	Striatin	STRN	86.131	27.413	13.1	10	11	10	0.907	1.01	0.989	1.048	1.063	0.41846
O43818	U3 small nucleolar RNA-interacting protein 2	RRP9	51.84	30.481	22.1	10	15	10	1.268	1.32	0.773	0.746	0.587	0.0029953
O43819	Protein SCO2 homolog, mitochondrial	SCO2	29.81	13.365	15.4	3	3	3	0.987	1.213	0.922	0.886	0.822	0.22886
O43823	A-kinase anchor protein 8	AKAP8	76.107	53.525	13	8	10	8	1.114	1.236	0.869	0.864	0.737	0.037002
O43824	Putative GTP-binding protein 6	GTPBP6	56.883	6.7632	5.6	3	4	3	1.361	1.292	0.674	0.742	0.534	0.0060787
O43826	Glucose-6-phosphate translocase	SLC37A4	46.36	3.6511	3	1	1	1
O43829	Zinc finger and BTB domain-containing protein 14	ZBTB14	50.956	4.3686	4.9	2	3	2
O43837	Isocitrate dehydrogenase [NAD] subunit beta, mitochondrial	IDH3B	42.183	50.977	27.3	9	17	9	0.976	0.971	1.047	1.053	1.079	0.0025978
O43847	Nardilysin	NRD1	131.57	52.141	15.8	17	23	17	0.672	0.63	1.3	1.314	2.008	0.00113835
O43852	Calumenin	CALU	37.106	63.053	44.8	13	32	13	0.767	0.754	1.207	1.241	1.609	0.00153917
O43854	EGF-like repeat and discoidin I-like domain-containing protein 3	EDIL3	53.764	4.0006	4.6	2	2	2	1.788	1.807	0.263	0.298	0.156	0.000176125
O43865	Putative adenosylhomocysteinase 2	AHCYL1	58.951	38.477	25.1	13	17	5	0.6	0.531	1.305	1.48	2.462	0.0126846
O43909	Exostosin-like 3	EXTL3	104.75	4.7466	1.7	2	2	2	1.173	1.291	0.812	0.781	0.647	0.0190607
O43913	Origin recognition complex subunit 5	ORC5	50.282	15.205	12.9	6	6	6	1.055	1.01	0.972	0.993	0.952	0.181643
O43920	NADH dehydrogenase [ubiquinone] iron-sulfur protein 5	NDUFS5	12.517	14.195	33	3	7	3	1.023	1.035	0.995	0.975	0.957	0.063619
O43933	Peroxisome biogenesis factor 1	PEX1	142.87	5.8046	2.2	3	3	3	0.775	0.633	1.285	1.263	1.81	0.0155195
O60216	Double-strand-break repair protein rad21 homolog	RAD21	71.689	80.365	24.9	13	17	13	1.278	1.324	0.737	0.736	0.566	0.025935
O60220	Mitochondrial import inner membrane translocase subunit Tim8 A	TIMM8A	10.998	8.5363	22.7	2	3	2	1.213	0.927	1.049	0.831	0.879	0.5448
O60231	Putative pre-mRNA-splicing factor ATP-dependent RNA helicase DHX16	DHX16	119.26	36.609	13	14	17	13	1.103	1.053	0.89	0.952	0.854	0.058736
O60232	Sjoegren syndrome/scleroderma autoantigen 1	SSSCA1	21.474	6.1724	11.6	2	3	2
O60244	Mediator of RNA polymerase II transcription subunit 14	MED14	160.6	34.273	7.3	9	10	9	1.154	1.279	0.802	0.82	0.667	0.023401
O60245	Protocadherin-7	PCDH7	116.07	14.794	6.4	5	5	5	1.284	1.457	0.727	0.601	0.484	0.022181
O60248	Protein SOX-15	SOX15	25.251	8.2241	16.7	3	4	3	1.846	1.979	0.216	0.153	0.096	0.00180419
O60256	Phosphoribosyl pyrophosphate synthase-associated protein 2	PRPSAP2	40.925	6.3757	11.9	4	5	2	0.932	0.838	1.108	1.111	1.254	0.131443
O60264	SWI/SNF-related matrix-associated actin-dependent regulator of chromatin subfamily A member 5	SMARCA5	121.9	124.31	31.1	33	49	24	1.419	1.253	0.717	0.659	0.515	0.0179179
O60266	Adenylate cyclase type 3	ADCY3	128.96	3.8093	1.7	2	2	2
O60271	C-Jun-amino-terminal kinase-interacting protein 4	SPAG9	146.2	38.579	9.7	12	12	12	0.885	0.927	1.074	1.109	1.205	0.021037
O60287	Nucleolar pre-ribosomal-associated protein 1	URB1	254.39	98.333	13.3	26	33	26	1.17	1.175	0.836	0.862	0.724	0.0016752
O60293	Zinc finger C3H1 domain-containing protein	ZFC3H1	226.35	37.934	7.4	14	15	14	0.966	0.95	1.045	1.034	1.085	0.0138972
O60306	Intron-binding protein aquarius	AQR	171.29	55.732	11	16	18	15	1.181	1.167	0.873	0.846	0.732	0.0023249
O60313	Dynamin-like 120 kDa protein, mitochondrial	OPA1	111.63	120.68	38.6	36	51	36	1.141	1.144	0.884	0.866	0.766	0.0011607
O60318	Germinal-center associated nuclear protein	MCM3AP	218.4	104.15	11.8	18	20	18	1.244	1.187	0.819	0.791	0.662	0.0059351
O60333	Kinesin-like protein KIF1B	KIF1B	204.47	11.053	3.1	5	6	2	0.696	0.731	1.194	1.339	1.775	0.0177039
O60341	Lysine-specific histone demethylase 1A	KDM1A	92.902	55.452	19.4	15	22	15	1.333	1.331	0.708	0.737	0.542	0.00056409
O60343	TBC1 domain family member 4	TBC1D4	146.56	13.377	4.9	6	6	6	1.375	1.26	0.698	0.732	0.543	0.0097597
O60353	Frizzled-6	FZD6	79.291	29.989	11.9	9	9	9	1.487	1.525	0.54	0.57	0.369	0.00064366
O60427	Fatty acid desaturase 1	FADS1	51.964	16.107	12.6	5	6	5	1.005	0.931	1.04	1.029	1.069	0.21742
O60437	Periplakin	PPL	204.74	130.22	24	42	48	42	1.566	1.577	0.47	0.484	0.304	6.3075e-05
O60443	Non-syndromic hearing impairment protein 5	DFNA5	54.554	7.3908	6.7	3	3	3	0.56	0.593	1.42	1.377	2.426	0.00108264
O60447	Ecotropic viral integration site 5 protein homolog	EVI5	92.948	3.787	1.5	1	1	1
O60476	Mannosyl-oligosaccharide 1,2-alpha-mannosidase IB	MAN1A2	73.003	6.0718	4.7	3	3	2	1.024	0.998	0.959	1.031	0.984	0.71654
O60488	Long-chain-fatty-acid--CoA ligase 4	ACSL4	79.187	17.156	14.2	8	12	7	1.132	1.246	0.809	0.87	0.706	0.032556
O60493	Sorting nexin-3	SNX3	18.762	14.865	21.6	4	8	3	0.665	0.647	1.386	1.251	2.01	0.0104005
O60499	Syntaxin-10	STX10	28.114	15.284	23.7	5	7	5	0.978	1.031	1.025	0.983	1	0.98954
O60502	Bifunctional protein NCOAT	MGEA5	102.91	33.024	11.5	10	12	10	0.67	0.694	1.289	1.327	1.918	0.00128309
O60503	Adenylate cyclase type 9	ADCY9	150.7	16.459	4.7	5	5	5	0.823	0.832	1.146	1.18	1.405	0.0027381
O60504	Vinexin	SORBS3	75.34	4.9085	3.1	2	2	2	0.665	0.695	1.297	1.299	1.909	0.00059561
O60506	Heterogeneous nuclear ribonucleoprotein Q	SYNCRIP	69.602	58.293	29.1	17	35	10	1.222	1.125	0.854	0.848	0.725	0.021959
O60508	Pre-mRNA-processing factor 17	CDC40	65.521	31.268	14.2	7	11	7	1.245	1.235	0.767	0.804	0.633	0.00177656
O60513	Beta-1,4-galactosyltransferase 4	B4GALT4	40.041	2.5202	2.9	1	1	1	0.581	0.629	1.44	1.295	2.26	0.0098814
O60518	Ran-binding protein 6	RANBP6	124.71	15.225	6.3	6	7	5	0.671	0.74	1.267	1.284	1.808	0.0038617
O60524	Nuclear export mediator factor NEMF	NEMF	122.95	21.261	7.4	8	8	8	0.91	0.749	1.124	1.133	1.36	0.065637
O60547	GDP-mannose 4,6 dehydratase	GMDS	41.949	4.1962	4.3	1	1	1	0.623	0.629	1.285	1.407	2.15	0.0071192
O60563	Cyclin-T1	CCNT1	80.684	49.276	23.6	13	17	12	0.983	0.974	0.998	1.081	1.062	0.2814
O60566	Mitotic checkpoint serine/threonine-protein kinase BUB1 beta	BUB1B	119.54	3.4523	1.2	1	1	1
O60568	Procollagen-lysine,2-oxoglutarate 5-dioxygenase 3	PLOD3	84.784	54.115	20.1	14	26	14	1.132	1.143	0.867	0.91	0.781	0.007855
O60573	Eukaryotic translation initiation factor 4E type 2	EIF4E2	28.362	9.5535	14.7	3	3	3	0.788	0.899	1.163	1.138	1.364	0.032663
O60583	Cyclin-T2	CCNT2	81.028	4.0048	4	3	3	2	1.119	1.092	0.921	0.899	0.823	0.0078405
O60610	Protein diaphanous homolog 1	DIAPH1	141.35	73.246	19.5	23	30	23	0.798	0.813	1.177	1.213	1.484	0.0024985
O60613	15 kDa selenoprotein	SEP15	17.79	3.6431	7.4	1	2	1	1.482	1.61	0.516	0.507	0.331	0.0038221
O60645	Exocyst complex component 3	EXOC3	86.844	30.028	10.8	7	7	7	0.722	0.763	1.255	1.228	1.672	0.0024155
O60664	Perilipin-3	PLIN3	47.074	81.598	37.3	12	20	12	0.875	0.812	1.151	1.142	1.359	0.0108446
O60669	Monocarboxylate transporter 2	SLC16A7	52.2	6.8069	4.6	2	2	2	1.321	1.395	0.659	0.704	0.502	0.0040763
O60675	Transcription factor MafK	MAFK	17.523	13.02	30.1	5	6	3	0.959	0.892	1.081	1.072	1.163	0.046635
O60678	Protein arginine N-methyltransferase 3	PRMT3	59.875	10.176	7	3	3	3
O60684	Importin subunit alpha-7	KPNA6	60.029	25.679	21.6	10	15	3	0.853	0.891	1.132	1.115	1.288	0.00678
O60701	UDP-glucose 6-dehydrogenase	UGDH	55.023	65.442	35.2	16	21	16	0.538	0.534	1.432	1.446	2.685	6.2496e-05
O60716	Catenin delta-1	CTNND1	108.17	97.826	28.5	23	31	23	1.242	1.266	0.767	0.774	0.614	0.00066386
O60749	Sorting nexin-2	SNX2	58.47	31.184	20.2	10	13	8	0.786	0.701	1.236	1.242	1.666	0.0073162
O60762	Dolichol-phosphate mannosyltransferase subunit 1	DPM1	29.634	10.353	14.2	4	6	4	1.233	1.181	0.851	0.777	0.674	0.0129817
O60763	General vesicular transport factor p115	USO1	107.89	158.25	28.5	21	29	21	0.617	0.65	1.327	1.384	2.14	0.002077
O60783	28S ribosomal protein S14, mitochondrial	MRPS14	15.139	4.0574	10.2	1	1	1	1.09	0.891	1.019	1.005	1.022	0.84932
O60784	Target of Myb protein 1	TOM1	53.818	22.375	13.2	6	8	6	0.496	0.591	1.327	1.434	2.54	0.0072235
O60825	6-phosphofructo-2-kinase/fructose-2,6-bisphosphatase 2	PFKFB2	58.476	10.494	7.5	4	7	4	0.466	0.46	1.453	1.536	3.228	0.00162158
O60826	Coiled-coil domain-containing protein 22	CCDC22	70.755	14.126	9.9	4	4	4	1.063	1.097	0.946	0.923	0.865	0.0193217
O60828	Polyglutamine-binding protein 1	PQBP1	30.472	15.741	23.8	5	5	5	1.011	1.022	0.997	1.017	0.991	0.49274
O60831	PRA1 family protein 2	PRAF2	19.258	9.8395	12.4	2	3	2	0.724	0.729	1.233	1.251	1.71	0.00032408
O60832	H/ACA ribonucleoprotein complex subunit 4	DKC1	57.673	43.897	29.4	14	23	14	1.332	1.354	0.669	0.701	0.51	0.0008648
O60841	Eukaryotic translation initiation factor 5B	EIF5B	138.83	101	18.8	25	42	25	0.654	0.595	1.373	1.314	2.151	0.0033449
O60869	Endothelial differentiation-related factor 1	EDF1	16.368	20.794	52.7	9	16	9	0.596	0.562	1.44	1.287	2.355	0.0098359
O60870	DNA/RNA-binding protein KIN17	KIN	45.373	2.2708	2.3	1	1	1
O60884	DnaJ homolog subfamily A member 2	DNAJA2	45.745	22.188	15	7	12	7	1.128	1.116	0.921	0.972	0.844	0.021561
O60885	Bromodomain-containing protein 4	BRD4	152.22	17.866	8.8	12	16	9	1.269	1.308	0.78	0.748	0.593	0.0023024
O60888	Protein CutA	CUTA	19.116	5.8179	7.8	1	2	1	0.974	1.058	1	0.986	0.977	0.64318
O60906	Sphingomyelin phosphodiesterase 2	SMPD2	47.645	3.8308	5.2	1	1	1	0.972	1.076	0.963	1.009	0.963	0.57274
O60907	F-box-like/WD repeat-containing protein TBL1X	TBL1X	62.495	12.759	17.5	8	13	4	0.604	0.731	1.341	1.281	1.964	0.0117012
O60921	Checkpoint protein HUS1	HUS1	31.691	2.0581	3.2	1	1	1	0.865	1.048	0.946	1.147	1.094	0.57594
O60925	Prefoldin subunit 1	PFDN1	14.21	12.562	30.3	4	5	4	0.965	0.848	1.059	1.081	1.18	0.110922
O60927	Protein phosphatase 1 regulatory subunit 11	PPP1R11	13.952	5.1909	20.6	1	1	1	0.863	0.888	1.099	1.14	1.279	0.0095424
O60930	Ribonuclease H1	RNASEH1	32.064	2.2626	7.3	2	2	2	1.024	0.995	0.992	1.002	0.988	0.5007
O60934	Nibrin	NBN	84.958	34.585	16.8	11	13	11	1.219	1.291	0.795	0.789	0.631	0.0060363
O60936	Nucleolar protein 3	NOL3	22.629	9.8644	13.9	2	2	2
O75027	ATP-binding cassette sub-family B member 7, mitochondrial	ABCB7	82.64	34.879	12.8	10	15	10	1.545	1.457	0.54	0.564	0.368	0.0023008
O75030	Microphthalmia-associated transcription factor	MITF	58.795	7.3619	7.2	4	4	2	0.762	0.844	1.217	1.157	1.478	0.0170585
O75044	SLIT-ROBO Rho GTPase-activating protein 2	SRGAP2	120.88	16.221	5.8	5	5	4	0.928	1.022	0.947	1.028	1.013	0.85896
O75051	Plexin-A2	PLXNA2	211.1	12.175	2.3	4	5	4	1.041	1.385	0.898	0.738	0.674	0.172755
O75054	Immunoglobulin superfamily member 3	IGSF3	135.19	7.7953	1.8	2	2	2	1.37	1.342	0.679	0.684	0.503	0.00044213
O75063	Glycosaminoglycan xylosylkinase	FAM20B	46.432	9.9615	10	4	5	4	1.062	0.988	0.966	0.998	0.958	0.39782
O75083	WD repeat-containing protein 1	WDR1	66.193	61.74	26.4	14	34	14	0.933	0.977	1.077	1.018	1.097	0.128476
O75110	Probable phospholipid-transporting ATPase IIA	ATP9A	118.58	38.264	11.6	14	16	10	0.923	0.89	1.141	1.06	1.214	0.047242
O75116	Rho-associated protein kinase 2	ROCK2	160.9	61.085	16.2	22	24	19	0.546	0.551	1.384	1.407	2.544	0.0001965
O75122	CLIP-associating protein 2	CLASP2	141.13	20.784	6.9	8	8	6	0.903	0.906	1.04	1.128	1.198	0.15312
O75127	Pentatricopeptide repeat-containing protein 1, mitochondrial	PTCD1	78.855	11.779	5.3	4	5	4	1.074	1.045	0.936	0.925	0.878	0.0141432
O75128	Protein cordon-bleu	COBL	135.62	46.874	12.8	12	13	12	0.518	0.562	1.431	1.416	2.636	0.0006957
O75131	Copine-3	CPNE3	60.13	38.144	26.6	14	21	13	1.046	1.066	0.97	0.954	0.911	0.0180596
O75146	Huntingtin-interacting protein 1-related protein	HIP1R	119.39	50.63	16.2	17	21	16	0.788	0.821	1.217	1.189	1.495	0.0029378
O75150	E3 ubiquitin-protein ligase BRE1B	RNF40	113.65	108.98	23.6	21	29	20	0.846	0.834	1.144	1.169	1.377	0.00191684
O75151	Lysine-specific demethylase PHF2	PHF2	120.77	27.481	4.8	5	6	4	1.414	1.374	0.711	0.656	0.49	0.0022813
O75152	Zinc finger CCCH domain-containing protein 11A	ZC3H11A	89.13	71.844	26.2	18	22	18	1.183	1.238	0.828	0.813	0.678	0.0052997
O75153	Clustered mitochondria protein homolog	CLUH	146.67	81.719	18.4	24	29	24	0.839	0.785	1.152	1.173	1.432	0.0067611
O75164	Lysine-specific demethylase 4A	KDM4A	120.66	4.6138	2	2	3	2
O75165	DnaJ homolog subfamily C member 13	DNAJC13	254.41	42.47	7.3	15	18	15	0.813	0.845	1.149	1.186	1.408	0.0051803
O75175	CCR4-NOT transcription complex subunit 3	CNOT3	81.871	27.233	9.6	7	9	7	0.901	0.918	1.09	1.086	1.196	0.0023823
O75177	Calcium-responsive transactivator	SS18L1	42.99	8.2653	3	1	2	1	1.698	1.467	0.486	0.46	0.299	0.0107984
O75179	Ankyrin repeat domain-containing protein 17	ANKRD17	274.25	10.71	3.8	9	12	4	0.963	1.05	0.986	0.992	0.983	0.72698
O75182	Paired amphipathic helix protein Sin3b	SIN3B	133.06	15.799	5.3	6	6	6	0.983	0.993	0.994	1.047	1.033	0.3514
O75190	DnaJ homolog subfamily B member 6	DNAJB6	36.087	3.2465	7.7	3	3	2	1.096	1.021	0.916	0.987	0.899	0.174037
O75191	Xylulose kinase	XYLB	58.382	2.8069	2.8	1	1	1
O75208	Ubiquinone biosynthesis protein COQ9, mitochondrial	COQ9	35.509	13.895	16	5	7	5	0.953	0.921	1.074	1.038	1.127	0.038601
O75223	Gamma-glutamylcyclotransferase	GGCT	21.007	25.7	31.9	6	8	6	0.83	0.803	1.135	1.151	1.4	0.002301
O75251	NADH dehydrogenase [ubiquinone] iron-sulfur protein 7, mitochondrial	NDUFS7	23.563	13.901	14.6	4	9	4	1.071	1.089	0.94	0.944	0.872	0.0044368
O75306	NADH dehydrogenase [ubiquinone] iron-sulfur protein 2, mitochondrial	NDUFS2	52.545	32.773	24	9	13	9	0.994	1.074	0.935	0.955	0.914	0.163538
O75312	Zinc finger protein ZPR1	ZPR1	50.925	22.275	16.8	7	7	7	0.949	0.955	1.033	1.095	1.118	0.069379
O75319	RNA/RNP complex-1-interacting phosphatase	DUSP11	38.938	1.9885	2.7	1	1	1
O75323	Protein NipSnap homolog 2	GBAS	33.742	14.881	14.7	5	9	4	1.158	1.147	0.849	0.885	0.752	0.004319
O75340	Programmed cell death protein 6	PDCD6	21.868	66.125	46.1	8	11	8	0.806	0.854	1.096	1.252	1.414	0.051937
O75347	Tubulin-specific chaperone A	TBCA	12.855	26.677	59.3	8	15	8	0.995	0.961	0.978	1.065	1.044	0.44998
O75348	V-type proton ATPase subunit G 1	ATP6V1G1	13.757	9.5608	21.2	2	2	2	0.679	0.699	1.272	1.307	1.872	0.00112235
O75352	Mannose-P-dolichol utilization defect 1 protein	MPDU1	26.638	2.3885	4	1	1	1
O75367	Core histone macro-H2A.1	H2AFY	39.617	72.302	34.7	13	26	12	1.118	1.047	0.949	0.936	0.871	0.060484
O75369	Filamin-B	FLNB	278.16	323.31	44.8	103	198	89	0.802	0.799	1.157	1.197	1.47	0.0028228
O75376	Nuclear receptor corepressor 1	NCOR1	270.21	33.073	6.1	13	14	10	1.099	1.218	0.883	0.891	0.766	0.045016
O75380	NADH dehydrogenase [ubiquinone] iron-sulfur protein 6, mitochondrial	NDUFS6	13.711	24.782	44.4	5	8	5	1.036	1.06	0.976	0.982	0.934	0.030663
O75381	Peroxisomal membrane protein PEX14	PEX14	41.236	27.142	17	6	11	6	1.134	1.13	0.903	0.857	0.777	0.0082845
O75382	Tripartite motif-containing protein 3	TRIM3	80.829	2.7157	2.6	2	2	2	0.973	0.996	0.967	1.073	1.036	0.57996
O75387	Large neutral amino acids transporter small subunit 3	SLC43A1	61.476	8.16	6.4	3	3	3	0.712	0.725	1.355	1.172	1.759	0.02718
O75390	Citrate synthase, mitochondrial	CS	51.712	46.011	25.3	12	28	12	1.056	1	0.975	0.995	0.958	0.28502
O75391	Sperm-associated antigen 7	SPAG7	26.034	10.434	23.3	4	4	4	0.565	0.659	1.4	1.323	2.225	0.0065035
O75394	39S ribosomal protein L33, mitochondrial	MRPL33	7.6191	3.2888	16.9	1	1	1	1.151	0.987	1.01	0.874	0.881	0.35546
O75396	Vesicle-trafficking protein SEC22b	SEC22B	24.593	67.868	39.1	9	25	9	0.709	0.632	1.357	1.231	1.93	0.0137371
O75400	Pre-mRNA-processing factor 40 homolog A	PRPF40A	108.8	57.626	16.6	16	24	15	1.256	1.213	0.783	0.816	0.648	0.0038596
O75410	Transforming acidic coiled-coil-containing protein 1	TACC1	87.793	49.311	19.3	12	13	10	0.805	0.823	1.183	1.211	1.471	0.00188151
O75414	Nucleoside diphosphate kinase 6	NME6	21.142	3.6293	7	1	3	1
O75427	Leucine-rich repeat and calponin homology domain-containing protein 4	LRCH4	73.449	10.642	4.7	2	3	2
O75431	Metaxin-2	MTX2	29.763	13.617	12.9	3	6	3	0.986	1.052	1.027	0.953	0.972	0.6178
O75436	Vacuolar protein sorting-associated protein 26A	VPS26A	38.169	44.802	30.3	10	16	9	0.665	0.717	1.248	1.323	1.86	0.00584
O75438	NADH dehydrogenase [ubiquinone] 1 beta subcomplex subunit 1	NDUFB1	6.9611	6.1243	19	1	2	1	0.975	0.937	1.099	0.995	1.095	0.24196
O75439	Mitochondrial-processing peptidase subunit beta	PMPCB	54.366	59.171	29.7	14	23	13	1.096	1.063	0.954	0.913	0.865	0.030983
O75448	Mediator of RNA polymerase II transcription subunit 24	MED24	110.3	20.313	6	5	7	5	1.214	1.202	0.825	0.831	0.685	0.00031574
O75449	Katanin p60 ATPase-containing subunit A1	KATNA1	55.964	3.0508	3.5	2	2	2
O75459	P antigen family member 1	PAGE1	16.15	20.038	33.6	3	5	3	0.171	0.183	1.727	1.748	9.816	6.0026e-05
O75460	Serine/threonine-protein kinase/endoribonuclease IRE1	ERN1	109.73	2.0203	1.4	1	1	1
O75462	Cytokine receptor-like factor 1	CRLF1	46.301	2.0546	2.4	1	1	1	0.826	0.791	1.213	1.149	1.461	0.0094556
O75475	PC4 and SFRS1-interacting protein	PSIP1	60.103	49.426	28.5	16	30	16	1.132	1.072	0.925	0.905	0.83	0.027423
O75477	Erlin-1	ERLIN1	38.925	30.261	30.1	10	19	7	1.25	1.207	0.846	0.792	0.667	0.0070245
O75486	Transcription initiation protein SPT3 homolog	SUPT3H	44.361	3.6313	2.8	1	1	1	1.121	1.198	0.847	0.877	0.743	0.0187444
O75489	NADH dehydrogenase [ubiquinone] iron-sulfur protein 3, mitochondrial	NDUFS3	30.241	36.395	36.7	10	24	10	1.099	1.087	0.92	0.921	0.842	0.001218
O75494	Serine/arginine-rich splicing factor 10	SRSF10	31.3	16.692	13	4	6	4	1.106	1.438	0.821	0.742	0.614	0.102716
O75503	Ceroid-lipofuscinosis neuronal protein 5	CLN5	41.496	7.7195	11.2	4	5	4	1.135	1.245	0.824	0.845	0.701	0.023921
O75521	Enoyl-CoA delta isomerase 2, mitochondrial	ECI2	43.585	70.707	33.8	10	17	10	1.028	1.065	1.016	0.955	0.942	0.2294
O75525	KH domain-containing, RNA-binding, signal transduction-associated protein 3	KHDRBS3	38.799	2.6062	7.5	3	4	1	0.758	0.822	1.177	1.219	1.516	0.0086831
O75528	Transcriptional adapter 3	TADA3	48.902	6.7943	5.6	2	2	2	1.063	1.081	0.92	0.962	0.878	0.029098
O75529	TAF5-like RNA polymerase II p300/CBP-associated factor-associated factor 65 kDa subunit 5L	TAF5L	66.155	4.51	2	2	2	2
O75530	Polycomb protein EED	EED	50.197	29.563	24	9	10	9	1.125	1.092	0.883	0.902	0.805	0.0076801
O75531	Barrier-to-autointegration factor	BANF1	10.058	4.4606	24.7	3	3	3	1.407	1.274	0.843	0.552	0.52	0.056684
O75533	Splicing factor 3B subunit 1	SF3B1	145.83	242.78	35.2	41	74	41	1.21	1.172	0.813	0.827	0.688	0.0029628
O75534	Cold shock domain-containing protein E1	CSDE1	88.884	69.62	24.4	18	26	18	0.801	0.748	1.178	1.22	1.548	0.0062823
O75554	WW domain-binding protein 4	WBP4	42.506	13.819	13.6	4	5	4	1.074	1.193	0.827	0.821	0.727	0.035116
O75569	Interferon-inducible double-stranded RNA-dependent protein kinase activator A	PRKRA	34.404	21.564	24	7	7	7	0.793	0.804	1.198	1.182	1.49	0.00061718
O75582	Ribosomal protein S6 kinase alpha-5	RPS6KA5	89.864	2.2963	1.2	1	1	1
O75586	Mediator of RNA polymerase II transcription subunit 6	MED6	28.424	3.0715	5.7	1	2	1	1.161	1.102	0.868	0.903	0.783	0.018896
O75592	E3 ubiquitin-protein ligase MYCBP2	MYCBP2	510.08	40.012	3.6	14	15	14	0.986	0.906	1.056	1.092	1.135	0.100104
O75600	2-amino-3-ketobutyrate coenzyme A ligase, mitochondrial	GCAT	45.285	11.714	8.4	3	4	3	0.716	0.806	1.273	1.177	1.61	0.0195202
O75607	Nucleoplasmin-3	NPM3	19.343	9.9707	14.6	2	3	2	1.032	1.023	0.973	0.989	0.955	0.036823
O75608	Acyl-protein thioesterase 1	LYPLA1	24.669	6.2383	9.1	2	3	2	1.067	1.063	0.953	0.942	0.89	0.0024758
O75616	GTPase Era, mitochondrial	ERAL1	48.349	20.127	11.2	4	4	4	1.121	1.186	0.848	0.886	0.752	0.0168358
O75643	U5 small nuclear ribonucleoprotein 200 kDa helicase	SNRNP200	244.5	307.02	27.6	55	100	55	1.193	1.159	0.834	0.844	0.713	0.0027567
O75648	Mitochondrial tRNA-specific 2-thiouridylase 1	TRMU	47.744	4.6718	4.8	2	3	2	0.704	0.667	1.183	1.398	1.883	0.031002
O75663	TIP41-like protein	TIPRL	31.444	21.683	26.5	7	9	7	0.982	0.978	0.989	1.047	1.039	0.32122
O75665	Oral-facial-digital syndrome 1 protein	OFD1	116.67	2.002	0.7	1	1	1
O75674	TOM1-like protein 1	TOM1L1	52.988	6.0701	4.6	2	2	2	0.978	0.979	1.12	0.934	1.05	0.69398
O75676	Ribosomal protein S6 kinase alpha-4	RPS6KA4	85.605	10.179	4.7	4	4	4	1.003	1.05	0.942	0.919	0.906	0.066903
O75683	Surfeit locus protein 6	SURF6	41.45	48.394	29.9	10	17	10	1.171	1.238	0.803	0.853	0.687	0.0121014
O75691	Small subunit processome component 20 homolog	UTP20	318.38	115.62	13.9	38	49	38	1.252	1.198	0.798	0.802	0.653	0.0040368
O75694	Nuclear pore complex protein Nup155	NUP155	155.2	167.99	26.6	28	39	28	1.142	1.16	0.853	0.856	0.742	0.00094281
O75695	Protein XRP2	RP2	39.641	9.5156	8.9	3	3	3	1.313	1.31	0.69	0.755	0.551	0.0030386
O75717	WD repeat and HMG-box DNA-binding protein 1	WDHD1	125.97	72.847	20.3	21	24	21	1.146	1.095	0.926	0.913	0.821	0.0167161
O75718	Cartilage-associated protein	CRTAP	46.561	32.893	25.4	11	13	11	0.794	0.825	1.155	1.237	1.477	0.0126192
O75746	Calcium-binding mitochondrial carrier protein Aralar1	SLC25A12	74.761	34.293	20.1	12	17	9	0.978	0.942	1.05	0.995	1.065	0.19758
O75764	Transcription elongation factor A protein 3	TCEA3	38.971	10.758	11.5	3	3	3	0.906	0.968	1.027	1.101	1.136	0.11918
O75781	Paralemmin-1	PALM	42.075	14.151	11.1	4	5	4	1.095	1.064	1.007	0.862	0.866	0.189657
O75787	Renin receptor	ATP6AP2	39.008	2.9494	2.3	1	1	1	1.293	1.159	0.812	0.786	0.652	0.024604
O75792	Ribonuclease H2 subunit A	RNASEH2A	33.395	14.372	17.1	5	5	5	0.96	1.031	0.99	1.031	1.015	0.74952
O75794	Cell division cycle protein 123 homolog	CDC123	39.134	6.2652	3.9	1	1	1	0.908	0.84	1.081	1.159	1.281	0.041501
O75815	Breast cancer anti-estrogen resistance protein 3	BCAR3	92.565	5.4571	1.9	1	1	1
O75817	Ribonuclease P protein subunit p20	POP7	15.651	12.494	28.6	4	4	4	0.921	0.916	1.105	1.056	1.176	0.022339
O75818	Ribonuclease P protein subunit p40	RPP40	41.833	15.426	16	4	5	4	0.935	0.938	1.072	1.057	1.137	0.0035558
O75821	Eukaryotic translation initiation factor 3 subunit G	EIF3G	35.611	28.529	26.6	9	15	9	0.843	0.867	1.138	1.126	1.324	0.0023388
O75822	Eukaryotic translation initiation factor 3 subunit J	EIF3J	29.062	37.637	32.9	9	15	9	0.73	0.702	1.232	1.258	1.739	0.00130088
O75828	Carbonyl reductase [NADPH] 3	CBR3	30.85	1.9144	14.8	3	7	1
O75832	26S proteasome non-ATPase regulatory subunit 10	PSMD10	24.428	23.214	21.7	3	3	3	0.868	0.787	1.145	1.179	1.404	0.0168044
O75844	CAAX prenyl protease 1 homolog	ZMPSTE24	54.812	24.046	11.4	5	12	5	1.026	0.957	0.995	1.004	1.008	0.83952
O75874	Isocitrate dehydrogenase [NADP] cytoplasmic	IDH1	46.659	107.41	42.8	19	28	18	0.676	0.655	1.345	1.288	1.978	0.0021648
O75879	Glutamyl-tRNA(Gln) amidotransferase subunit B, mitochondrial	PET112	61.863	2.2041	1.4	1	1	1	1.289	1.267	0.757	0.749	0.589	0.00049834
O75880	Protein SCO1 homolog, mitochondrial	SCO1	33.814	6.0975	8	2	4	2	1.093	1.025	0.957	0.962	0.906	0.100081
O75882	Attractin	ATRN	158.54	2.1374	1	1	1	1
O75886	Signal transducing adapter molecule 2	STAM2	58.164	16.779	11.2	6	7	4	0.804	0.843	1.099	1.211	1.403	0.03054
O75891	Cytosolic 10-formyltetrahydrofolate dehydrogenase	ALDH1L1	98.828	7.1111	2.5	2	2	2	0.446	0.378	1.522	1.559	3.739	0.0011772
O75907	Diacylglycerol O-acyltransferase 1	DGAT1	55.278	6.0278	4.3	1	1	1	1.035	1.266	0.848	0.896	0.758	0.142141
O75909	Cyclin-K	CCNK	64.239	20.693	11.6	5	5	5	1.053	1.106	0.942	0.987	0.893	0.0805
O75911	Short-chain dehydrogenase/reductase 3	DHRS3	33.548	6.9626	4	1	1	1	1.029	0.999	0.99	0.995	0.979	0.29298
O75915	PRA1 family protein 3	ARL6IP5	21.614	7.106	13.3	3	5	3	0.525	0.494	1.449	1.429	2.824	0.00039679
O75925	E3 SUMO-protein ligase PIAS1	PIAS1	71.835	3.0703	1.7	1	1	1
O75934	Pre-mRNA-splicing factor SPF27	BCAS2	26.131	64.524	46.7	12	17	12	1.165	1.162	0.841	0.837	0.721	5.9674e-05
O75935	Dynactin subunit 3	DCTN3	21.119	12.462	25.3	6	7	6	0.669	0.665	1.309	1.301	1.957	4.4566e-05
O75937	DnaJ homolog subfamily C member 8	DNAJC8	29.841	26.037	31.2	9	13	9	0.745	0.717	1.255	1.234	1.702	0.00115971
O75940	Survival of motor neuron-related-splicing factor 30	SMNDC1	26.711	19.56	18.9	3	4	3	1.002	0.97	0.981	1.028	1.019	0.582
O75947	ATP synthase subunit d, mitochondrial	ATP5H	18.491	21.597	38.5	8	12	8	0.943	0.97	1.073	0.995	1.081	0.2012
O75954	Tetraspanin-9	TSPAN9	26.779	2.6513	4.6	1	1	1
O75955	Flotillin-1	FLOT1	47.355	49.405	27.2	10	14	10	1.142	1.121	0.901	0.894	0.793	0.0022249
O75962	Triple functional domain protein	TRIO	346.9	8.6499	1	3	4	3	0.977	1.151	0.911	0.988	0.892	0.3519
O75964	ATP synthase subunit g, mitochondrial	ATP5L	11.428	14.873	53.4	5	6	5	0.946	0.835	1.173	1.066	1.257	0.097097
O75976	Carboxypeptidase D	CPD	152.93	88.054	14.3	18	24	18	1.15	1.109	0.85	0.895	0.772	0.0137395
O76003	Glutaredoxin-3	GLRX3	37.432	20.529	21.5	7	9	7	0.919	0.822	1.141	1.082	1.277	0.051257
O76021	Ribosomal L1 domain-containing protein 1	RSL1D1	54.972	122.64	50.4	27	50	27	1.259	1.181	0.792	0.791	0.649	0.057784
O76024	Wolframin	WFS1	100.29	20.401	7.6	6	7	6	0.942	0.977	1.048	1.033	1.084	0.051058
O76027	Annexin A9	ANXA9	38.363	5.4758	6.7	2	2	2
O76031	ATP-dependent Clp protease ATP-binding subunit clpX-like, mitochondrial	CLPX	69.223	44.582	21.2	12	18	12	1.091	1.163	0.895	0.904	0.798	0.0245
O76041	Nebulette	NEBL	116.45	9.2093	3.7	4	4	4
O76062	Delta(14)-sterol reductase	TM7SF2	46.405	4.5213	5	2	2	2	1.324	1.228	0.762	0.745	0.591	0.008596
O76070	Gamma-synuclein	SNCG	13.331	11.807	35.4	3	4	3	1.514	1.501	0.542	0.547	0.361	5.6147e-05
O76071	Probable cytosolic iron-sulfur protein assembly protein CIAO1	CIAO1	37.84	10.445	10.6	4	6	4	0.784	0.802	1.166	1.221	1.505	0.0051796
O76094	Signal recognition particle subunit SRP72	SRP72	74.605	94.056	33.4	20	28	20	0.751	0.707	1.273	1.2	1.696	0.0069791
O76095	Protein JTB	JTB	16.358	3.5207	8.9	1	1	1	0.945	1.023	1.069	0.976	1.039	0.59072
O94760	N(G),N(G)-dimethylarginine dimethylaminohydrolase 1	DDAH1	31.121	21.942	24.6	5	5	5	1.144	1.237	0.823	0.858	0.706	0.0195608
O94762	ATP-dependent DNA helicase Q5	RECQL5	108.86	10.771	2.5	2	3	2	0.886	0.846	1.146	1.11	1.303	0.0103816
O94763	Unconventional prefoldin RPB5 interactor 1	URI1	59.832	12.596	7.5	4	6	4	0.785	0.799	1.174	1.224	1.514	0.0040421
O94776	Metastasis-associated protein MTA2	MTA2	75.022	163.42	19.8	12	23	12	1.236	1.19	0.82	0.786	0.662	0.0048355
O94804	Serine/threonine-protein kinase 10	STK10	112.13	10.983	4.1	4	4	3	1.155	1.108	0.859	0.912	0.783	0.020103
O94806	Serine/threonine-protein kinase D3	PRKD3	100.47	4.535	1.7	1	1	1	1.099	1.053	0.927	0.946	0.87	0.030379
O94808	Glutamine--fructose-6-phosphate aminotransferase [isomerizing] 2	GFPT2	76.93	7.3883	5.4	4	7	3	0.85	0.809	1.173	1.149	1.4	0.0050977
O94822	E3 ubiquitin-protein ligase listerin	LTN1	200.55	7.0645	1.8	3	3	3
O94826	Mitochondrial import receptor subunit TOM70	TOMM70A	67.454	77.487	32.4	21	37	21	1.04	0.976	1.011	0.998	0.997	0.92442
O94829	Importin-13	IPO13	108.19	6.2889	2.6	2	2	2	0.714	0.832	1.182	1.246	1.571	0.022385
O94832	Unconventional myosin-Id	MYO1D	116.2	6.4401	3.7	4	4	4
O94842	TOX high mobility group box family member 4	TOX4	66.194	16.808	7.6	4	7	4	1.159	1.106	0.877	0.896	0.783	0.012842
O94854	Uncharacterized protein KIAA0754	KIAA0754	135.15	3.8753	0.8	1	1	1
O94855	Protein transport protein Sec24D	SEC24D	113.01	42.828	14.7	11	11	11	0.522	0.594	1.367	1.433	2.509	0.0033436
O94874	E3 UFM1-protein ligase 1	UFL1	89.594	59.761	20.4	18	24	18	1.043	1.033	0.969	0.995	0.946	0.056658
O94876	Transmembrane and coiled-coil domains protein 1	TMCC1	72.082	8.8759	4.3	3	3	3	0.771	0.891	1.159	1.164	1.398	0.031463
O94880	PHD finger protein 14	PHF14	100.05	27.183	13.3	11	14	11	1.389	1.427	0.64	0.627	0.45	0.00067579
O94888	UBX domain-containing protein 7	UBXN7	54.862	22.339	16	7	10	7	0.703	0.74	1.239	1.322	1.775	0.006541
O94901	SUN domain-containing protein 1	SUN1	90.063	72.281	26.1	19	30	18	1.397	1.301	0.699	0.7	0.519	0.046963
O94903	Proline synthase co-transcribed bacterial homolog protein	PROSC	30.344	6.9652	11.3	3	3	3	0.696	0.797	1.296	1.182	1.66	0.023082
O94905	Erlin-2	ERLIN2	37.839	96.151	38.3	12	20	9	0.921	0.897	1.143	1.056	1.21	0.051785
O94906	Pre-mRNA-processing factor 6	PRPF6	106.92	120.56	35.9	36	58	36	1.236	1.166	0.831	0.808	0.682	0.0091985
O94913	Pre-mRNA cleavage complex 2 protein Pcf11	PCF11	173.05	26.976	5.9	9	12	9	1.04	1.063	0.96	0.949	0.908	0.0168379
O94915	Protein furry homolog-like	FRYL	339.59	16.394	2.5	8	11	8	1.211	1.173	0.822	0.786	0.674	0.0045197
O94916	Nuclear factor of activated T-cells 5	NFAT5	165.76	9.2351	2.8	4	4	4
O94919	Endonuclease domain-containing 1 protein	ENDOD1	55.016	3.9563	2.2	1	1	1
O94925	Glutaminase kidney isoform, mitochondrial	GLS	73.46	57.498	18.5	9	11	9	1.24	1.279	0.751	0.827	0.626	0.0081401
O94955	Rho-related BTB domain-containing protein 3	RHOBTB3	69.413	2.3808	1.8	1	1	1	1.437	1.711	0.465	0.509	0.309	0.0159033
O94964	Protein SOGA1	SOGA1	159.76	5.1738	1.6	2	2	2
O94966	Ubiquitin carboxyl-terminal hydrolase 19	USP19	145.65	12.932	3.6	5	5	5	0.797	0.818	1.178	1.186	1.464	0.00089948
O94967	WD repeat-containing protein 47	WDR47	101.95	2.4013	1.6	1	1	1
O94973	AP-2 complex subunit alpha-2	AP2A2	103.96	70.435	22.5	19	27	11	0.832	0.892	1.128	1.129	1.309	0.071377
O94979	Protein transport protein Sec31A	SEC31A	133.01	107.96	20	23	32	23	0.502	0.496	1.442	1.455	2.903	5.8421e-05
O94985	Calsyntenin-1	CLSTN1	109.79	3.5655	1.5	1	1	1	0.89	1.041	0.973	1.104	1.076	0.54114
O94986	Centrosomal protein of 152 kDa	CEP152	195.62	6.2297	2.1	4	4	4
O94992	Protein HEXIM1	HEXIM1	40.623	21.207	23.1	6	9	5	0.932	0.897	1.094	1.086	1.192	0.0103006
O95071	E3 ubiquitin-protein ligase UBR5	UBR5	309.35	101.43	9.8	21	28	21	1.061	1.12	0.891	0.913	0.827	0.026781
O95081	Arf-GAP domain and FG repeat-containing protein 2	AGFG2	48.962	6.6288	6.4	3	3	2	0.439	0.495	1.514	1.47	3.195	0.00120236
O95084	Serine protease 23	PRSS23	43.001	2.2085	3.4	1	1	1
O95104	Splicing factor, arginine/serine-rich 15	SCAF4	125.87	21.271	5.5	5	6	4	1.471	1.444	0.615	0.565	0.405	0.00107548
O95139	NADH dehydrogenase [ubiquinone] 1 beta subcomplex subunit 6	NDUFB6	15.489	10.202	32	4	6	4	1.039	1.066	1.035	0.873	0.906	0.35316
O95140	Mitofusin-2	MFN2	86.401	59.902	23.4	17	22	16	1.022	1.034	0.953	1.005	0.952	0.20772
O95155	Ubiquitin conjugation factor E4 B	UBE4B	146.18	32.945	9.8	11	14	11	0.821	0.786	1.194	1.145	1.456	0.0066996
O95159	Zinc finger protein-like 1	ZFPL1	34.114	10.088	13.5	3	5	3	1.113	1.114	0.978	0.836	0.815	0.21084
O95163	Elongator complex protein 1	IKBKAP	150.25	57.016	10.8	11	15	11	0.663	0.665	1.3	1.314	1.968	0.000120456
O95167	NADH dehydrogenase [ubiquinone] 1 alpha subcomplex subunit 3	NDUFA3	9.2787	2.0998	13.1	1	1	1	1.13	0.992	0.988	0.911	0.895	0.29366
O95168	NADH dehydrogenase [ubiquinone] 1 beta subcomplex subunit 4	NDUFB4	15.208	13.532	31	3	5	3	0.95	1.009	0.99	0.983	1.007	0.83564
O95169	NADH dehydrogenase [ubiquinone] 1 beta subcomplex subunit 8, mitochondrial	NDUFB8	21.766	9.1201	17.2	3	4	3	0.983	1.058	1.003	0.974	0.969	0.50954
O95178	NADH dehydrogenase [ubiquinone] 1 beta subcomplex subunit 2, mitochondrial	NDUFB2	12.058	3.1085	10.5	1	2	1	0.983	0.813	1.041	1.151	1.22	0.189664
O95182	NADH dehydrogenase [ubiquinone] 1 alpha subcomplex subunit 7	NDUFA7	12.551	13.963	30.1	3	7	3	0.962	1.157	0.956	0.924	0.887	0.35006
O95197	Reticulon-3	RTN3	112.61	7.5902	1.1	1	2	1	1.089	1.1	0.955	0.886	0.841	0.038024
O95202	LETM1 and EF-hand domain-containing protein 1, mitochondrial	LETM1	83.353	91.185	22.7	15	28	15	1.207	1.184	0.853	0.804	0.693	0.0053972
O95208	Epsin-2	EPN2	68.481	8.2322	5	3	4	3	1.185	1.217	0.777	0.87	0.686	0.0165447
O95210	Starch-binding domain-containing protein 1	STBD1	39.007	4.4304	6.1	3	3	3	0.753	0.638	1.325	1.24	1.844	0.0145176
O95214	Leptin receptor overlapping transcript-like 1	LEPROTL1	14.428	3.9346	9.9	1	1	1
O95218	Zinc finger Ran-binding domain-containing protein 2	ZRANB2	37.404	34.279	32.1	12	18	12	0.853	0.782	1.148	1.178	1.423	0.0122174
O95232	Luc7-like protein 3	LUC7L3	51.466	42.976	25.5	13	17	12	0.9	0.91	1.05	1.117	1.197	0.034176
O95235	Kinesin-like protein KIF20A	KIF20A	100.28	14.491	4.7	4	5	4	1.031	1.16	0.911	0.931	0.841	0.116057
O95239	Chromosome-associated kinesin KIF4A	KIF4A	139.88	62.291	13.7	16	20	16	1.447	1.306	0.644	0.703	0.489	0.0116162
O95243	Methyl-CpG-binding domain protein 4	MBD4	66.05	9.9269	5.7	3	3	3	0.717	0.769	1.273	1.209	1.67	0.0067825
O95248	Myotubularin-related protein 5	SBF1	208.31	3.6391	0.9	2	2	2
O95249	Golgi SNAP receptor complex member 1	GOSR1	28.612	7.4418	15.6	4	5	4	0.961	0.926	1.05	1.079	1.128	0.033517
O95251	Histone acetyltransferase KAT7	KAT7	70.642	18.024	11.6	6	6	6	0.984	1.134	0.908	0.984	0.893	0.31112
O95260	Arginyl-tRNA--protein transferase 1	ATE1	59.09	2.2224	1.5	1	1	1
O95263	High affinity cAMP-specific and IBMX-insensitive 3,5-cyclic phosphodiesterase 8B	PDE8B	98.978	11.441	3.8	3	3	3	0.419	0.4	1.564	1.524	3.77	0.00038034
O95274	Ly6/PLAUR domain-containing protein 3	LYPD3	35.97	25.112	19.4	6	9	6	1.43	1.464	0.62	0.575	0.413	0.00110008
O95292	Vesicle-associated membrane protein-associated protein B/C	VAPB	27.228	42.537	39.5	9	15	8	1.21	1.202	0.846	0.793	0.68	0.0047769
O95295	SNARE-associated protein Snapin	SNAPIN	14.874	8.49	14	2	2	2	0.841	0.837	1.178	1.128	1.374	0.0063196
O95297	Myelin protein zero-like protein 1	MPZL1	29.082	8.5875	13	3	7	3	1.167	1.143	0.855	0.888	0.755	0.0051396
O95298	NADH dehydrogenase [ubiquinone] 1 subunit C2	NDUFC2	14.187	13.987	42	6	11	6	1.035	1.002	0.994	0.968	0.963	0.21616
O95299	NADH dehydrogenase [ubiquinone] 1 alpha subcomplex subunit 10, mitochondrial	NDUFA10	40.75	24.488	18.9	10	12	10	1.034	1.149	0.968	0.914	0.862	0.141341
O95302	Peptidyl-prolyl cis-trans isomerase FKBP9	FKBP9	63.083	27.307	17	11	14	10	1.142	1.022	0.96	0.93	0.873	0.157123
O95319	CUGBP Elav-like family member 2	CELF2	54.284	13.471	10.2	4	5	3	0.54	0.569	1.472	1.387	2.578	0.0026217
O95336	6-phosphogluconolactonase	PGLS	27.547	31.958	41.1	8	10	8	0.544	0.68	1.422	1.269	2.199	0.0189205
O95340	Bifunctional 3-phosphoadenosine 5-phosphosulfate synthase 2	PAPSS2	69.5	8.9727	8.1	5	5	5	1.194	1.176	0.856	0.82	0.707	0.0033433
O95347	Structural maintenance of chromosomes protein 2	SMC2	135.65	105.03	24.6	30	39	30	0.881	0.835	1.144	1.135	1.328	0.00686
O95352	Ubiquitin-like modifier-activating enzyme ATG7	ATG7	77.959	3.166	1.8	1	2	1	0.828	0.945	1.094	1.128	1.253	0.066383
O95359	Transforming acidic coiled-coil-containing protein 2	TACC2	309.42	6.5566	1.9	6	6	4	0.716	0.743	1.23	1.275	1.717	0.0025038
O95361	Tripartite motif-containing protein 16	TRIM16	63.954	9.3839	5.5	2	2	2	0.508	0.592	1.447	1.388	2.577	0.0034811
O95363	Phenylalanine--tRNA ligase, mitochondrial	FARS2	52.356	19.427	13.5	6	11	6	1.344	1.27	0.692	0.714	0.538	0.0040597
O95365	Zinc finger and BTB domain-containing protein 7A	ZBTB7A	61.438	9.1808	3.3	1	1	1	1.228	1.208	0.864	0.752	0.663	0.0187159
O95372	Acyl-protein thioesterase 2	LYPLA2	24.737	10.479	14.7	3	5	3	0.993	1.126	0.955	0.952	0.9	0.35676
O95373	Importin-7	IPO7	119.52	60.434	15.5	14	20	14	0.735	0.728	1.256	1.244	1.709	0.000179712
O95376	E3 ubiquitin-protein ligase ARIH2	ARIH2	57.818	16.415	11.8	4	4	4	0.89	0.746	1.126	1.213	1.43	0.05278
O95379	Tumor necrosis factor alpha-induced protein 8	TNFAIP8	23.003	3.3925	8.1	2	2	2	0.919	0.853	1.1	1.118	1.252	0.022724
O95391	Pre-mRNA-splicing factor SLU7	SLU7	68.386	14.448	9.6	5	6	5	1.156	1.122	0.869	0.873	0.765	0.0040573
O95394	Phosphoacetylglucosamine mutase	PGM3	59.851	12.79	12.9	7	8	7	0.853	0.754	1.173	1.195	1.474	0.0173001
O95396	Adenylyltransferase and sulfurtransferase MOCS3	MOCS3	49.669	2.3414	4.3	2	2	2	1.037	1.213	0.887	0.902	0.795	0.120782
O95399	Urotensin-2	UTS2	14.295	2.8433	6.5	1	2	1
O95400	CD2 antigen cytoplasmic tail-binding protein 2	CD2BP2	37.646	20.493	22.9	6	7	6	1.02	0.987	1.019	0.966	0.989	0.75822
O95402	Mediator of RNA polymerase II transcription subunit 26	MED26	65.446	3.7075	3.2	2	2	2
O95425	Supervillin	SVIL	247.74	53.902	9.6	19	22	19	0.585	0.603	1.336	1.343	2.255	0.000163871
O95427	GPI ethanolamine phosphate transferase 1	PIGN	105.81	2.9129	1.6	2	2	2	0.896	0.87	1.11	1.115	1.26	0.0033154
O95429	BAG family molecular chaperone regulator 4	BAG4	49.593	12.365	10.5	4	5	4	0.717	0.75	1.216	1.306	1.719	0.0081575
O95433	Activator of 90 kDa heat shock protein ATPase homolog 1	AHSA1	38.274	33.111	22.8	7	11	7	0.999	0.992	1.011	1.029	1.025	0.126535
O95453	Poly(A)-specific ribonuclease PARN	PARN	73.45	28.441	16	8	11	8	0.944	0.962	1.068	1.077	1.125	0.0070178
O95456	Proteasome assembly chaperone 1	PSMG1	32.854	9.7466	13.2	3	3	3	0.871	0.763	1.144	1.198	1.433	0.027878
O95466	Formin-like protein 1	FMNL1	121.85	10.022	3.9	4	4	4	0.583	0.59	1.373	1.392	2.357	0.000160865
O95470	Sphingosine-1-phosphate lyase 1	SGPL1	63.523	28.772	22	11	15	11	1.098	0.977	0.983	0.957	0.935	0.38926
O95471	Claudin-7	CLDN7	22.418	4.1801	8.1	1	1	1
O95478	Ribosome biogenesis protein NSA2 homolog	NSA2	30.065	15.476	26.5	7	10	7	1.13	1.048	0.903	0.916	0.835	0.049541
O95479	GDH/6PGL endoplasmic bifunctional protein	H6PD	88.892	12.778	7.6	6	7	6	1.029	0.891	1.084	1.012	1.092	0.37552
O95486	Protein transport protein Sec24A	SEC24A	119.75	18.304	6.2	6	6	6	0.432	0.534	1.377	1.567	3.048	0.0116791
O95487	Protein transport protein Sec24B	SEC24B	137.42	15.707	4.3	4	4	4	0.83	0.804	1.114	1.23	1.435	0.026904
O95503	Chromobox protein homolog 6	CBX6	43.898	3.9964	3.9	1	1	1	1.518	1.429	0.617	0.532	0.39	0.0046562
O95544	NAD kinase	NADK	49.228	2.1169	1.8	1	1	1
O95551	Tyrosyl-DNA phosphodiesterase 2	TDP2	40.929	17.239	13.3	4	5	4	0.828	0.941	1.159	1.068	1.259	0.087398
O95562	Vesicle transport protein SFT2B	SFT2D2	17.779	2.0491	6.2	1	1	1	1.348	1.411	0.704	0.62	0.48	0.0053157
O95563	Mitochondrial pyruvate carrier 2	MPC2	14.279	3.3923	14.2	2	2	2
O95571	Persulfide dioxygenase ETHE1, mitochondrial	ETHE1	27.873	23.237	28	6	12	6	0.868	0.878	1.18	1.105	1.309	0.019141
O95573	Long-chain-fatty-acid--CoA ligase 3	ACSL3	80.419	95.277	36.7	21	35	20	1.009	0.99	1.04	0.997	1.019	0.50376
O95602	DNA-directed RNA polymerase I subunit RPA1	POLR1A	194.81	135.96	14.6	22	31	22	0.991	0.972	1.013	1.024	1.038	0.077879
O95613	Pericentrin	PCNT	378.03	29.583	3.7	12	14	12	0.841	0.83	1.115	1.153	1.357	0.0043612
O95619	YEATS domain-containing protein 4	YEATS4	26.499	17.345	27.8	6	6	6	1.002	0.98	0.972	1.056	1.023	0.64922
O95625	Zinc finger and BTB domain-containing protein 11	ZBTB11	119.38	5.9116	2.8	3	3	3	1.3	1.208	0.799	0.772	0.626	0.0103046
O95630	STAM-binding protein	STAMBP	48.076	7.9342	7.3	3	3	3	0.981	0.846	1.07	1.096	1.186	0.132542
O95639	Cleavage and polyadenylation specificity factor subunit 4	CPSF4	30.255	15.816	19	4	4	4	1.247	1.234	0.703	0.837	0.621	0.0198607
O95671	N-acetylserotonin O-methyltransferase-like protein	ASMTL	68.856	2.6444	1.4	1	1	1	1.39	1.316	0.677	0.69	0.505	0.0031369
O95674	Phosphatidate cytidylyltransferase 2	CDS2	51.417	11.699	6.5	2	2	2	0.889	1.026	1.025	1.068	1.093	0.34084
O95696	Bromodomain-containing protein 1	BRD1	119.52	5.6818	2.8	3	3	3
O95707	Ribonuclease P protein subunit p29	POP4	25.424	2.0746	8.2	1	1	1
O95714	E3 ubiquitin-protein ligase HERC2	HERC2	527.22	12.755	1	5	5	5	1.027	1.201	0.942	0.868	0.812	0.15762
O95716	Ras-related protein Rab-3D	RAB3D	24.267	6.0813	9.1	2	3	2
O95721	Synaptosomal-associated protein 29	SNAP29	28.97	18.329	20.9	5	8	5	0.657	0.594	1.279	1.388	2.132	0.0078163
O95747	Serine/threonine-protein kinase OSR1	OXSR1	58.022	16.919	14.6	6	7	5	1.019	0.955	0.952	1.083	1.031	0.7163
O95749	Geranylgeranyl pyrophosphate synthase	GGPS1	34.87	10.793	15.3	5	7	5	0.654	0.625	1.294	1.373	2.085	0.0036579
O95757	Heat shock 70 kDa protein 4L	HSPA4L	94.511	118.95	37.3	27	45	23	0.545	0.542	1.387	1.41	2.573	0.000181969
O95758	Polypyrimidine tract-binding protein 3	PTBP3	59.689	21.002	15.8	9	21	6	1.026	1.131	0.963	0.935	0.88	0.14
O95777	U6 snRNA-associated Sm-like protein LSm8	LSM8	10.403	10.769	36.5	3	4	3	1.086	1.258	0.896	0.809	0.727	0.080198
O95782	AP-2 complex subunit alpha-1	AP2A1	107.54	129.44	27.5	23	31	15	0.895	0.882	1.107	1.146	1.268	0.0073782
O95785	Protein Wiz	WIZ	178.67	33.428	7.3	10	13	10	1.338	1.218	0.763	0.759	0.595	0.073597
O95786	Probable ATP-dependent RNA helicase DDX58	DDX58	106.6	2.4908	1	1	1	1	1.538	1.522	0.549	0.499	0.342	0.00068006
O95793	Double-stranded RNA-binding protein Staufen homolog 1	STAU1	63.182	5.0355	5.5	4	4	2
O95801	Tetratricopeptide repeat protein 4	TTC4	44.678	10.066	5.2	2	3	2	0.819	0.864	1.115	1.22	1.387	0.029357
O95810	Serum deprivation-response protein	SDPR	47.173	6.4806	5.9	2	3	2	1.269	1.262	0.734	0.794	0.604	0.0036038
O95816	BAG family molecular chaperone regulator 2	BAG2	23.772	43.966	46.4	9	17	9	0.845	0.766	1.161	1.2	1.466	0.01352
O95817	BAG family molecular chaperone regulator 3	BAG3	61.594	59.718	29.9	14	15	14	0.878	0.882	1.099	1.116	1.259	0.001475
O95819	Mitogen-activated protein kinase kinase kinase kinase 4	MAP4K4	142.1	11.846	3.3	4	6	3	1.284	1.212	0.721	0.836	0.624	0.020243
O95822	Malonyl-CoA decarboxylase, mitochondrial	MLYCD	55.003	18.33	11.6	4	5	4	1.045	1.044	0.992	0.94	0.925	0.20366
O95825	Quinone oxidoreductase-like protein 1	CRYZL1	38.696	2.5282	2.3	1	1	1	0.915	0.788	1.123	1.156	1.338	0.048178
O95831	Apoptosis-inducing factor 1, mitochondrial	AIFM1	66.9	81.365	32.5	18	54	18	1.165	1.112	0.893	0.856	0.768	0.0146589
O95833	Chloride intracellular channel protein 3	CLIC3	26.648	26.438	34.7	6	6	6	0.953	0.959	1.045	1.078	1.11	0.024345
O95834	Echinoderm microtubule-associated protein-like 2	EML2	70.678	13.265	6.6	4	5	4	0.54	0.525	1.428	1.423	2.677	7.9183e-05
O95858	Tetraspanin-15	TSPAN15	33.165	2.336	2.7	1	1	1
O95861	3(2),5-bisphosphate nucleotidase 1	BPNT1	33.392	14.44	17.2	4	4	4	1.156	1.072	0.889	0.909	0.807	0.038039
O95865	N(G),N(G)-dimethylarginine dimethylaminohydrolase 2	DDAH2	29.644	12.695	17.9	5	5	5	0.689	0.767	1.291	1.22	1.725	0.0098439
O95870	Abhydrolase domain-containing protein 16A	ABHD16A	63.243	29.898	15.4	9	10	9	1.068	0.977	0.99	0.95	0.949	0.40158
O95881	Thioredoxin domain-containing protein 12	TXNDC12	19.206	14.729	32	5	6	5	1.142	1.144	0.907	0.873	0.779	0.0045
O95900	Probable tRNA pseudouridine synthase 2	TRUB2	36.694	3.2099	5.1	2	2	2	1.013	1.061	1.009	0.94	0.94	0.27534
O95905	Protein SGT1	ECD	72.757	2.9622	1.7	1	1	1	0.851	1.111	0.984	1.069	1.046	0.77102
O95926	Pre-mRNA-splicing factor SYF2	SYF2	28.722	3.454	8.6	2	2	2
O95983	Methyl-CpG-binding domain protein 3	MBD3	32.844	8.2679	15.5	5	6	4	1.207	1.333	0.773	0.753	0.601	0.0154617
O95985	DNA topoisomerase 3-beta-1	TOP3B	96.661	5.8242	5	3	3	3	0.804	0.791	1.148	1.232	1.492	0.0115212
O95989	Diphosphoinositol polyphosphate phosphohydrolase 1	NUDT3	19.471	5.1452	11.6	1	1	1	0.987	0.905	1.097	1.013	1.115	0.20442
O95999	B-cell lymphoma/leukemia 10	BCL10	26.251	4.1586	4.3	1	2	1	0.916	1.051	1.025	1.022	1.041	0.6595
O96000	NADH dehydrogenase [ubiquinone] 1 beta subcomplex subunit 10	NDUFB10	20.776	32.28	31.4	5	9	5	1.029	1.033	1.022	0.935	0.949	0.35124
O96005	Cleft lip and palate transmembrane protein 1	CLPTM1	76.096	32.791	16.4	9	16	9	1.163	1.135	0.882	0.844	0.751	0.0067404
O96008	Mitochondrial import receptor subunit TOM40 homolog	TOMM40	37.893	76.712	21.9	6	17	6	1.226	1.176	0.799	0.817	0.673	0.00454
O96011	Peroxisomal membrane protein 11B	PEX11B	28.431	13.624	24.3	6	8	6	1.053	1.118	0.879	0.929	0.833	0.047437
O96013	Serine/threonine-protein kinase PAK 4	PAK4	64.071	13.854	7.6	4	7	4	0.688	0.878	1.14	1.221	1.508	0.061356
O96017	Serine/threonine-protein kinase Chk2	CHEK2	60.914	9.9952	4.2	2	2	2	0.638	0.664	1.287	1.361	2.034	0.0033792
O96019	Actin-like protein 6A	ACTL6A	47.46	30.873	24.5	8	13	8	1.253	1.306	0.707	0.76	0.573	0.0046791
O96028	Histone-lysine N-methyltransferase NSD2	WHSC1	152.26	44.625	12.7	15	15	14	1.36	1.296	0.684	0.691	0.518	0.0025182
P00167	Cytochrome b5	CYB5A	15.33	24.682	33.6	4	8	4	1.09	1.113	0.883	0.919	0.818	0.0111599
P00338	L-lactate dehydrogenase A chain	LDHA	36.688	39.442	31.6	13	28	12	0.877	0.834	1.109	1.119	1.302	0.0072165
P00367	Glutamate dehydrogenase 1, mitochondrial	GLUD1	61.397	173.97	44.4	24	46	24	1.385	1.5	0.594	0.567	0.402	0.004661
P00374	Dihydrofolate reductase	DHFR	21.452	7.8789	18.2	3	3	3	1.053	1.169	0.931	0.883	0.816	0.083056
P00387	NADH-cytochrome b5 reductase 3	CYB5R3	34.234	49.926	27.2	8	13	8	1.259	1.07	0.927	0.795	0.739	0.119025
P00390	Glutathione reductase, mitochondrial	GSR	56.256	67.84	28.4	14	23	14	0.71	0.69	1.307	1.271	1.841	0.00121997
P00403	Cytochrome c oxidase subunit 2	MT-CO2	25.565	8.8067	11.9	3	5	3	1.047	1.03	0.892	0.995	0.909	0.21036
P00441	Superoxide dismutase [Cu-Zn]	SOD1	15.936	57.406	64.9	8	30	8	1.081	0.912	1.031	0.96	0.999	0.99228
P04179	Superoxide dismutase [Mn], mitochondrial	SOD2	24.722	17.012	29.7	7	13	7	0.651	0.578	1.345	1.352	2.194	0.0024831
P00491	Purine nucleoside phosphorylase	PNP	32.118	45.289	31.1	8	14	8	1.411	1.391	0.624	0.651	0.455	0.00048192
P00492	Hypoxanthine-guanine phosphoribosyltransferase	HPRT1	24.579	7.8864	16.1	3	3	3	1.159	0.958	0.901	0.933	0.866	0.2989
P00505	Aspartate aminotransferase, mitochondrial	GOT2	47.517	75.048	40.2	18	36	18	1.326	1.256	0.743	0.744	0.576	0.040643
P00519	Tyrosine-protein kinase ABL1	ABL1	122.87	7.6519	2.8	2	2	2	0.709	0.582	1.299	1.354	2.055	0.0101641
P00533	Epidermal growth factor receptor	EGFR	134.28	171.47	34.5	36	53	35	1.001	0.998	1.003	1.012	1.008	0.23374
P00558	Phosphoglycerate kinase 1	PGK1	44.614	229.14	69.3	27	69	23	1.141	1.111	0.886	0.892	0.79	0.0041401
P00568	Adenylate kinase isoenzyme 1	AK1	21.635	23.127	27.3	6	8	6	0.748	0.718	1.234	1.277	1.713	0.0025039
P00749	Urokinase-type plasminogen activator	PLAU	48.507	3.23	4.9	2	2	2	1.547	1.405	0.552	0.589	0.387	0.0065008
P00813	Adenosine deaminase	ADA	40.764	5.586	6.9	2	2	2	1.115	1.07	0.944	0.9	0.844	0.032418
P00846	ATP synthase subunit a	MT-ATP6	24.817	3.5142	4.4	1	2	1	0.896	0.925	1.057	1.118	1.194	0.034525
P00918	Carbonic anhydrase 2	CA2	29.246	7.1385	11.9	3	3	3	1.611	1.647	0.443	0.425	0.266	0.00028174
P00966	Argininosuccinate synthase	ASS1	46.53	43.517	31.3	14	32	14	0.223	0.211	1.716	1.692	7.853	8.0697e-05
P01034	Cystatin-C	CST3	15.799	8.2724	28.8	3	3	3	1.153	1.502	0.709	0.717	0.537	0.176184
P01106	Myc proto-oncogene protein	MYC	48.804	2.0564	2.1	1	1	1	1.222	1.346	0.696	0.801	0.583	0.022256
P01111	GTPase NRas	NRAS	21.229	15.084	37	6	8	3	1.026	1.096	0.976	0.99	0.926	0.160462
P01112	GTPase HRas	HRAS	21.298	19.087	37	5	8	2	1.102	1.19	0.861	0.888	0.763	0.027557
P01116	GTPase KRas	KRAS	21.656	2.4393	19	3	4	1	1.536	1.303	0.749	0.496	0.439	0.04354
P01130	Low-density lipoprotein receptor	LDLR	95.375	17.127	8.7	7	8	7	0.665	0.744	1.298	1.284	1.833	0.0046429
P01137	Transforming growth factor beta-1	TGFB1	44.341	3.4877	4.1	2	2	2
P01705	Ig lambda chain V-II region NEI	IGLV2-23	11.893	1.9359	7.1	1	6	1	1.024	1.169	0.902	0.914	0.828	0.122224
P01857	Ig gamma-1 chain C region	IGHG1	36.105	3.7443	4.2	1	2	1
P01891	HLA class I histocompatibility antigen, A-68 alpha chain	HLA-A	40.908	98.065	44.7	14	30	3	1.336	1.269	0.741	0.725	0.563	0.0036388
P02462	Collagen alpha-1(IV) chain	COL4A1	160.61	14.368	2.3	3	7	3	0.429	0.525	1.527	1.441	3.111	0.0040752
P02511	Alpha-crystallin B chain	CRYAB	20.159	5.9255	10.9	2	3	2
P02545	Prelamin-A/C	LMNA	74.139	323.31	70.3	50	179	48	1.231	1.181	0.831	0.81	0.68	0.0049155
P02686	Myelin basic protein	MBP	33.117	7.3602	3.9	1	1	1
P02751	Fibronectin	FN1	262.62	2.8242	1.1	2	2	2
P02786	Transferrin receptor protein 1	TFRC	84.87	155.03	37.4	25	52	25	0.763	0.73	1.266	1.203	1.654	0.0052639
P02792	Ferritin light chain	FTL	20.019	3.7234	14.3	2	2	2	0.553	0.954	1.255	1.218	1.641	0.138561
P03886	NADH-ubiquinone oxidoreductase chain 1	MT-ND1	35.66	9.973	6	1	1	1
P03897	NADH-ubiquinone oxidoreductase chain 3	MT-ND3	13.186	3.4983	13	1	1	1	0.808	0.788	1.202	1.177	1.491	0.00166384
P03928	ATP synthase protein 8	MT-ATP8	7.9916	4.7227	29.4	2	5	2	0.937	0.913	1.075	1.051	1.149	0.0147841
P04035	3-hydroxy-3-methylglutaryl-coenzyme A reductase	HMGCR	97.475	4.1016	1.9	2	2	2
P04040	Catalase	CAT	59.755	106.82	38.7	20	32	20	0.839	0.831	1.167	1.129	1.375	0.003823
P04062	Glucosylceramidase	GBA	59.716	25.999	17.9	10	10	10	0.692	0.831	1.173	1.211	1.565	0.026883
P04075	Fructose-bisphosphate aldolase A	ALDOA	39.42	193.67	56.9	24	73	20	0.706	0.7	1.229	1.285	1.788	0.0025769
P04080	Cystatin-B	CSTB	11.139	10.611	36.7	2	5	2	0.79	0.75	1.207	1.223	1.578	0.0023375
P04083	Annexin A1	ANXA1	38.714	104.27	47.7	15	32	15	1.012	1.019	0.999	0.983	0.976	0.107021
P04114	Apolipoprotein B-100	APOB	515.6	2.3356	0.2	1	1	1	1.145	1.231	0.874	0.799	0.704	0.025345
P04150	Glucocorticoid receptor	NR3C1	85.658	19.232	8.1	6	8	5	0.83	0.851	1.149	1.154	1.37	0.00120116
P04156	Major prion protein	PRNP	27.661	14.729	20.2	5	6	5	1.454	1.474	0.593	0.573	0.398	0.00025879
P04181	Ornithine aminotransferase, mitochondrial	OAT	48.534	32.399	14.6	7	11	7	1.373	1.363	0.698	0.655	0.495	0.00101871
P04183	Thymidine kinase, cytosolic	TK1	25.468	5.2196	4.3	1	1	1	1.174	0.983	0.92	0.945	0.865	0.2688
P04406	Glyceraldehyde-3-phosphate dehydrogenase	GAPDH	36.053	158.67	52.8	16	85	16	0.604	0.657	1.358	1.316	2.121	0.0022813
P04424	Argininosuccinate lyase	ASL	51.657	9.1916	9.3	4	4	4	0.628	0.82	1.258	1.262	1.74	0.112845
P04626	Receptor tyrosine-protein kinase erbB-2	ERBB2	137.91	6.1991	2.8	3	3	2	0.949	1.038	1.071	0.958	1.021	0.7978
P04632	Calpain small subunit 1	CAPNS1	28.315	11.875	13.1	3	4	3	1.031	0.95	1.029	1.04	1.044	0.3943
P04792	Heat shock protein beta-1	HSPB1	22.782	102.81	57.6	12	19	12	0.726	0.679	1.3	1.267	1.827	0.0024368
P04818	Thymidylate synthase	TYMS	35.716	2.4814	3.5	1	1	1	1.18	1.112	0.905	0.84	0.761	0.028322
P04843	Dolichyl-diphosphooligosaccharide--protein glycosyltransferase subunit 1	RPN1	68.569	174.09	40.9	25	51	25	1.066	1.008	1.007	0.942	0.94	0.28778
P04844	Dolichyl-diphosphooligosaccharide--protein glycosyltransferase subunit 2	RPN2	69.283	100.08	18.1	9	19	9	1.047	1.04	1.003	0.939	0.931	0.153119
P04899	Guanine nucleotide-binding protein G(i) subunit alpha-2	GNAI2	40.45	75.042	45.4	13	20	7	1.313	1.339	0.776	0.717	0.563	0.0030802
P04920	Anion exchange protein 2	SLC4A2	137.01	41.902	10.5	11	13	11	0.52	0.592	1.397	1.411	2.525	0.00186258
P05023	Sodium/potassium-transporting ATPase subunit alpha-1	ATP1A1	112.89	174.82	39.2	38	77	34	1.465	1.42	0.6	0.605	0.418	0.00072277
P05026	Sodium/potassium-transporting ATPase subunit beta-1	ATP1B1	35.061	30.462	24.4	7	16	7	1.533	1.464	0.566	0.544	0.37	0.00146487
P05067	Amyloid beta A4 protein	APP	86.942	12.345	6	4	6	4	1.142	1.215	0.869	0.821	0.717	0.0167239
P05091	Aldehyde dehydrogenase, mitochondrial	ALDH2	56.381	22.048	15.7	8	11	8	1.857	1.757	0.269	0.271	0.149	0.020703
P05114	Non-histone chromosomal protein HMG-14	HMGN1	10.659	25.176	43	6	12	6	1.071	1.159	0.894	0.938	0.822	0.056022
P05120	Plasminogen activator inhibitor 2	SERPINB2	46.596	2.0927	1.9	1	1	1
P05141	ADP/ATP translocase 2	SLC25A5	32.852	61.418	45	17	39	6	1.259	1.21	0.835	0.794	0.66	0.0057377
P05161	Ubiquitin-like protein ISG15	ISG15	17.887	6.6265	22.4	4	4	4	1.521	1.595	0.451	0.479	0.298	0.00130372
P05165	Propionyl-CoA carboxylase alpha chain, mitochondrial	PCCA	80.058	38.594	13	10	12	10	1.229	1.293	0.787	0.795	0.627	0.0046775
P05166	Propionyl-CoA carboxylase beta chain, mitochondrial	PCCB	58.215	31.552	16.5	7	9	7	1.18	1.235	0.841	0.795	0.677	0.0083628
P05186	Alkaline phosphatase, tissue-nonspecific isozyme	ALPL	57.304	137.85	43.5	19	97	19	0.185	0.188	1.603	1.564	8.491	0.000197967
P05187	Alkaline phosphatase, placental type	ALPP	57.953	50.924	24.7	12	21	8	1.453	1.363	0.675	0.693	0.486	0.0039968
P05198	Eukaryotic translation initiation factor 2 subunit 1	EIF2S1	36.112	60.567	46.3	16	25	16	0.944	0.899	1.072	1.069	1.162	0.022143
P05204	Non-histone chromosomal protein HMG-17	HMGN2	9.3926	7.4725	34.4	4	7	2	1.121	1.224	0.909	0.793	0.726	0.053576
P05362	Intercellular adhesion molecule 1	ICAM1	57.825	21.889	15	7	9	7	1.423	1.468	0.6	0.635	0.427	0.00118151
P05386	60S acidic ribosomal protein P1	RPLP1	11.514	5.5322	28.9	2	5	1	0.938	0.884	1.024	1.16	1.199	0.131841
P05387	60S acidic ribosomal protein P2	RPLP2	11.665	114.48	85.2	7	23	6	0.883	0.871	1.08	1.131	1.261	0.0128849
P05388	60S acidic ribosomal protein P0	RPLP0	34.273	88.009	28.4	8	20	8	0.942	0.933	1.088	1.042	1.136	0.032163
P05412	Transcription factor AP-1	JUN	35.675	2.811	4.2	1	1	1	0.859	0.951	1.085	1.102	1.208	0.056422
P05413	Fatty acid-binding protein, heart	FABP3	14.858	14.079	42.9	7	10	7	0.389	0.365	1.518	1.628	4.172	0.0022041
P05423	DNA-directed RNA polymerase III subunit RPC4	POLR3D	44.395	16.313	8	2	3	2	1.015	1.091	0.978	0.945	0.913	0.157842
P05455	Lupus La protein	SSB	46.836	74.133	36.5	19	30	19	1.093	1.035	0.914	0.965	0.883	0.084235
P05549	Transcription factor AP-2-alpha	TFAP2A	48.062	20.207	17.2	6	10	6	1.228	1.376	0.71	0.74	0.557	0.0166981
P05556	Integrin beta-1	ITGB1	88.414	71.09	18.8	15	33	15	0.939	0.901	1.106	1.064	1.179	0.028219
P05783	Keratin, type I cytoskeletal 18	KRT18	48.057	216.46	60.9	31	121	18	0.969	1.027	1.035	1.008	1.024	0.53902
P05976	Myosin light chain 1/3, skeletal muscle isoform	MYL1	21.145	23.85	8.2	2	3	2	0.741	0.587	1.3	1.268	1.934	0.0157159
P06132	Uroporphyrinogen decarboxylase	UROD	40.786	12.237	9.3	3	4	3	0.757	0.883	1.117	1.225	1.428	0.051599
P06213	Insulin receptor	INSR	156.33	10.334	5.1	7	7	6	0.629	0.63	1.365	1.323	2.135	0.0187155
P06241	Tyrosine-protein kinase Fyn	FYN	60.761	5.1775	6.7	4	4	2	0.302	0.395	1.638	1.564	4.594	0.0022417
P06280	Alpha-galactosidase A	GLA	48.766	8.5305	7.7	3	3	3	1.296	1.135	0.806	0.809	0.664	0.124038
P06396	Gelsolin	GSN	85.696	27.256	12.1	9	13	1	1.178	1.225	0.803	0.843	0.685	0.0065807
P06400	Retinoblastoma-associated protein	RB1	106.16	4.9669	1.8	2	2	2	1.211	0.961	0.96	0.89	0.852	0.34064
P06454	Prothymosin alpha	PTMA	12.203	17.553	35.1	4	14	4	0.895	0.802	1.141	1.162	1.357	0.023865
P06493	Cyclin-dependent kinase 1	CDK1	34.095	45.362	32	9	14	7	0.985	0.932	1.023	1.065	1.089	0.127221
P06576	ATP synthase subunit beta, mitochondrial	ATP5B	56.559	167.98	48.6	19	60	19	0.976	1.04	1.013	0.972	0.985	0.7229
P06703	Protein S100-A6	S100A6	10.18	7.5196	34.4	4	9	4	1.11	1.066	0.913	0.956	0.859	0.037896
P06730	Eukaryotic translation initiation factor 4E	EIF4E	25.097	15.663	20.3	4	8	4	1.054	1.007	0.958	1.01	0.955	0.31578
P06733	Alpha-enolase	ENO1	47.168	92.571	41.9	18	73	17	0.869	0.812	1.134	1.152	1.36	0.0096205
P06737	Glycogen phosphorylase, liver form	PYGL	97.147	67.968	21	20	27	17	0.992	0.924	1.074	1.043	1.105	0.114899
P06744	Glucose-6-phosphate isomerase	GPI	63.146	94.742	31.7	19	37	19	0.734	0.709	1.249	1.267	1.744	0.00082162
P06746	DNA polymerase beta	POLB	38.177	4.3923	5.7	2	4	2	0.586	0.563	1.385	1.402	2.426	0.00030237
P06748	Nucleophosmin	NPM1	32.575	155.92	47.3	14	82	14	1.287	1.255	0.737	0.739	0.581	0.00090171
P06753	Tropomyosin alpha-3 chain	TPM3	32.95	30.644	33.7	14	34	6	0.875	0.893	1.118	1.108	1.259	0.0020176
P06756	Integrin alpha-V	ITGAV	116.04	24.9	10.8	10	11	10	0.617	0.6	1.367	1.306	2.196	0.00188311
P06858	Lipoprotein lipase	LPL	53.162	22.114	14.7	5	7	5	0.428	0.471	1.458	1.537	3.331	0.0018382
P06865	Beta-hexosaminidase subunit alpha	HEXA	60.702	18.148	13.6	8	11	8	0.697	0.704	1.287	1.278	1.831	9.7967e-05
P07093	Glia-derived nexin	SERPINE2	44.002	6.6047	5.3	2	2	2	1.676	1.798	0.351	0.324	0.194	0.00198347
P07099	Epoxide hydrolase 1	EPHX1	52.948	22.375	16.5	9	16	9	0.644	0.591	1.362	1.348	2.194	0.00137918
P07108	Acyl-CoA-binding protein	DBI	10.044	13.436	32.2	2	3	2	0.584	0.596	1.301	1.457	2.337	0.0096842
P07195	L-lactate dehydrogenase B chain	LDHB	36.638	74.963	35	13	33	12	0.841	0.787	1.161	1.202	1.451	0.0084012
P07199	Major centromere autoantigen B	CENPB	65.171	30.388	18.2	10	11	10	1.322	1.258	0.756	0.712	0.569	0.0048414
P07203	Glutathione peroxidase 1	GPX1	22.088	37.326	47.8	7	8	7	0.967	1.037	1.022	0.98	0.999	0.98268
P07205	Phosphoglycerate kinase 2	PGK2	44.796	2.761	15.3	6	11	2	0.949	1.07	0.964	1.034	0.99	0.89436
P07237	Protein disulfide-isomerase	P4HB	57.116	139.75	53.5	32	77	32	0.89	0.833	1.143	1.124	1.316	0.0119799
P07305	Histone H1.0	H1F0	20.863	33.19	27.3	6	9	6	0.374	0.256	2.111	1.18	5.224	0.105122
P07311	Acylphosphatase-1	ACYP1	11.261	2.773	13.1	1	1	1
P07339	Cathepsin D	CTSD	44.552	38.965	30.3	10	20	10	1.318	1.486	0.62	0.617	0.441	0.068002
P07355	Annexin A2	ANXA2	38.604	323.31	69.3	30	107	30	1.424	1.409	0.614	0.586	0.424	0.00037908
P07384	Calpain-1 catalytic subunit	CAPN1	81.889	35.335	15.4	10	12	9	1.158	1.161	0.864	0.849	0.739	0.00063829
P07437	Tubulin beta chain	TUBB	49.67	35.017	49.3	18	78	3	1.007	0.98	1.016	1.015	1.022	0.35058
P07602	Prosaposin	PSAP	58.112	49.513	27.5	15	35	15	1.079	1.033	0.943	0.987	0.914	0.103657
P07686	Beta-hexosaminidase subunit beta	HEXB	63.111	43.6	21.6	11	18	11	0.799	0.854	1.171	1.159	1.41	0.0068417
P07711	Cathepsin L1	CTSL	37.564	16.998	11.1	4	5	4	0.631	0.587	1.359	1.345	2.22	0.00096205
P07737	Profilin-1	PFN1	15.054	54.592	60	9	29	9	0.958	0.95	1.106	1.011	1.11	0.15968
P07741	Adenine phosphoribosyltransferase	APRT	19.608	10.555	21.1	4	4	4	0.818	0.964	1.135	1.038	1.219	0.155436
P07814	Bifunctional glutamate/proline--tRNA ligase	EPRS	170.59	323.31	36.2	45	83	45	1.1	1.07	0.921	0.939	0.857	0.0124992
P07858	Cathepsin B	CTSB	37.821	34.954	24.8	6	12	6	1.186	1.247	0.804	0.833	0.673	0.0071216
P07900	Heat shock protein HSP 90-alpha	HSP90AA1	84.659	222.2	44.4	37	129	23	0.965	0.884	1.053	1.083	1.155	0.079879
P07910	Heterogeneous nuclear ribonucleoproteins C1/C2	HNRNPC	33.67	82.999	43.5	17	45	17	1.412	1.36	0.647	0.639	0.464	0.00125558
P07919	Cytochrome b-c1 complex subunit 6, mitochondrial	UQCRH	10.739	39.697	53.8	6	10	6	1.176	1.087	0.809	0.856	0.736	0.027179
P07942	Laminin subunit beta-1	LAMB1	198.04	65.619	11.6	19	22	19	0.864	0.848	1.131	1.124	1.317	0.00103641
P07947	Tyrosine-protein kinase Yes	YES1	60.801	5.418	6.1	4	5	1
P07948	Tyrosine-protein kinase Lyn	LYN	58.573	12.845	10.2	6	7	4	1.023	0.997	0.95	1.042	0.986	0.7972
P07954	Fumarate hydratase, mitochondrial	FH	54.636	68.477	31.4	15	36	15	1.015	1.042	0.992	0.985	0.961	0.103101
P07992	DNA excision repair protein ERCC-1	ERCC1	32.562	3.0112	3.7	1	1	1	0.569	0.61	1.32	1.44	2.341	0.0063761
P08047	Transcription factor Sp1	SP1	80.692	53.889	13	6	9	6	1.215	1.228	0.777	0.852	0.667	0.0086357
P08048	Zinc finger Y-chromosomal protein	ZFY	90.504	7.077	3.4	3	5	3	1.292	1.196	0.841	0.726	0.63	0.025455
P08069	Insulin-like growth factor 1 receptor	IGF1R	154.79	32.22	7.6	11	11	10	0.871	0.941	1.134	1.075	1.219	0.049279
P08123	Collagen alpha-2(I) chain	COL1A2	129.31	4.519	2.3	2	2	2
P08133	Annexin A6	ANXA6	75.872	64.866	30.9	22	29	22	0.468	0.534	1.533	1.392	2.919	0.0064952
P08134	Rho-related GTP-binding protein RhoC	RHOC	22.006	2.5875	19.7	4	7	1	0.792	0.775	1.058	1.344	1.533	0.100323
P08174	Complement decay-accelerating factor	CD55	41.4	50.474	31.5	14	22	14	0.684	0.698	1.304	1.27	1.863	0.00095509
P08195	4F2 cell-surface antigen heavy chain	SLC3A2	67.993	262.93	40.3	24	62	24	1.149	1.135	0.867	0.858	0.755	0.00088264
P08237	ATP-dependent 6-phosphofructokinase, muscle type	PFKM	85.182	87.679	20.8	13	20	13	0.868	0.802	1.168	1.172	1.401	0.0095997
P08238	Heat shock protein HSP 90-beta	HSP90AB1	83.263	166.22	42.4	34	143	15	0.905	0.842	1.095	1.14	1.279	0.024259
P08240	Signal recognition particle receptor subunit alpha	SRPR	69.81	71.885	29.9	17	34	17	1.027	0.972	1.025	1.011	1.019	0.58136
P08243	Asparagine synthetase [glutamine-hydrolyzing]	ASNS	64.369	30.998	16	9	12	9	0.66	0.755	1.26	1.26	1.781	0.0073152
P08397	Porphobilinogen deaminase	HMBS	39.33	27.746	24.1	8	9	8	0.576	0.572	1.366	1.424	2.43	0.00125564
P08559	Pyruvate dehydrogenase E1 component subunit alpha, somatic form, mitochondrial	PDHA1	43.295	57.925	27.9	12	20	12	0.751	0.731	1.26	1.238	1.686	0.00085764
P08572	Collagen alpha-2(IV) chain	COL4A2	167.55	48.719	5.7	7	10	7	0.539	0.493	1.483	1.411	2.804	0.0020995
P08574	Cytochrome c1, heme protein, mitochondrial	CYC1	35.422	82.205	30.2	9	14	9	1.138	1.191	0.862	0.811	0.718	0.0123397
P08579	U2 small nuclear ribonucleoprotein B	SNRPB2	25.486	36.962	19.6	4	7	2	1.136	1.261	0.835	0.783	0.675	0.0289
P08581	Hepatocyte growth factor receptor	MET	155.54	5.7141	1.8	2	2	2	1.125	1.143	0.915	0.855	0.78	0.0154582
P08582	Melanotransferrin	MFI2	80.214	3.5192	3.5	3	3	3	1.461	1.437	0.586	0.608	0.412	0.00036243
P08621	U1 small nuclear ribonucleoprotein 70 kDa	SNRNP70	51.556	78.671	32.7	17	32	17	1.12	1.103	0.924	0.913	0.826	0.0027402
P08648	Integrin alpha-5	ITGA5	114.54	17.078	4.8	4	5	4	1.323	1.333	0.672	0.724	0.526	0.00176076
P08651	Nuclear factor 1 C-type	NFIC	55.674	23.118	12.4	6	9	5	0.836	0.772	1.153	1.214	1.472	0.0132996
P08670	Vimentin	VIM	53.651	269.75	68.7	42	140	38	1.032	1.041	0.963	0.964	0.93	0.0038224
P08708	40S ribosomal protein S17	RPS17	15.55	26.39	39.3	5	8	5	0.828	0.887	1.129	1.156	1.332	0.0127156
P08754	Guanine nucleotide-binding protein G(k) subunit alpha	GNAI3	40.532	12.331	27.7	9	17	4	0.869	0.943	1.137	1.104	1.237	0.033865
P08758	Annexin A5	ANXA5	35.936	44.932	38.4	13	23	13	0.653	0.621	1.329	1.325	2.083	0.00054283
P08842	Steryl-sulfatase	STS	65.492	10.141	7.7	4	4	4	0.347	0.406	1.684	1.468	4.186	0.0085997
P08865	40S ribosomal protein SA	RPSA	32.854	86.42	44.4	10	17	10	0.841	0.808	1.149	1.201	1.425	0.0076353
P08962	CD63 antigen	CD63	25.636	6.1012	7.6	2	5	2	0.528	0.587	1.436	1.331	2.482	0.0052766
P09001	39S ribosomal protein L3, mitochondrial	MRPL3	38.632	16.99	15.2	6	11	6	1.087	1.171	0.907	0.883	0.793	0.033122
P09012	U1 small nuclear ribonucleoprotein A	SNRPA	31.279	58.545	30.9	7	10	5	1.074	1.049	0.972	0.923	0.893	0.053578
P09038	Fibroblast growth factor 2	FGF2	30.77	5.6374	7.3	2	2	2
P09110	3-ketoacyl-CoA thiolase, peroxisomal	ACAA1	44.292	62.914	26.7	8	12	8	0.867	0.886	1.135	1.111	1.281	0.0038365
P09132	Signal recognition particle 19 kDa protein	SRP19	16.156	13.78	20.1	2	3	2	0.675	0.69	1.397	1.196	1.9	0.025899
P09211	Glutathione S-transferase P	GSTP1	23.356	61.912	35.7	7	10	7	0.561	0.553	1.406	1.371	2.493	0.00046288
P09234	U1 small nuclear ribonucleoprotein C	SNRPC	17.394	11.209	18.9	3	6	3	1.121	1.104	0.862	0.938	0.809	0.031978
P09382	Galectin-1	LGALS1	14.716	29.908	58.5	8	19	8	1.247	1.32	0.758	0.715	0.574	0.005942
P09417	Dihydropteridine reductase	QDPR	25.789	20.796	34.8	6	6	6	0.993	0.995	0.975	1.029	1.008	0.81674
P09429	High mobility group protein B1	HMGB1	24.893	70.864	47	13	31	10	1.072	0.997	0.977	0.978	0.945	0.37048
P09471	Guanine nucleotide-binding protein G(o) subunit alpha	GNAO1	40.05	11.891	23.2	7	9	5	1.1	1.037	0.978	0.925	0.891	0.104701
P09488	Glutathione S-transferase Mu 1	GSTM1	25.712	15.29	27.5	6	7	6	0.339	0.366	1.522	1.677	4.538	0.0039581
P09493	Tropomyosin alpha-1 chain	TPM1	32.708	21.039	32.4	13	17	6	0.268	0.313	1.635	1.695	5.731	0.00074176
P09496	Clathrin light chain A	CLTA	27.076	16.602	22.6	8	10	8	0.766	0.697	1.267	1.224	1.703	0.0061984
P09497	Clathrin light chain B	CLTB	25.19	20.217	27.9	8	12	8	0.848	0.836	1.115	1.144	1.341	0.002963
P09525	Annexin A4	ANXA4	35.882	106.54	45.8	17	22	17	0.578	0.626	1.421	1.315	2.272	0.0057198
P09543	2,3-cyclic-nucleotide 3-phosphodiesterase	CNP	47.578	55.457	22.6	12	17	12	1.037	1.011	0.985	0.992	0.965	0.118742
P09601	Heme oxygenase 1	HMOX1	32.818	3.3368	3.8	1	1	1	0.92	1.082	1.001	1.014	1.006	0.94352
P09622	Dihydrolipoyl dehydrogenase, mitochondrial	DLD	54.177	38.714	23.6	11	23	11	0.821	0.788	1.171	1.151	1.443	0.0029181
P09651	Heterogeneous nuclear ribonucleoprotein A1	HNRNPA1	38.746	123.29	45.2	19	105	7	1.292	1.324	0.721	0.735	0.557	0.00090271
P09661	U2 small nuclear ribonucleoprotein A	SNRPA1	28.415	25.278	29.4	9	15	9	1.175	1.096	0.862	0.881	0.768	0.022876
P09669	Cytochrome c oxidase subunit 6C	COX6C	8.7813	22.42	52	9	11	9	1.148	1.074	0.914	0.895	0.814	0.032559
P09874	Poly [ADP-ribose] polymerase 1	PARP1	113.08	184.66	43	43	73	43	1.113	0.897	1.05	0.935	0.988	0.92794
P09884	DNA polymerase alpha catalytic subunit	POLA1	165.91	23.519	7.6	11	14	11	0.726	0.718	1.229	1.348	1.785	0.0109002
P09913	Interferon-induced protein with tetratricopeptide repeats 2	IFIT2	54.632	3.5429	5.3	2	2	2
P09914	Interferon-induced protein with tetratricopeptide repeats 1	IFIT1	55.36	14.605	7.7	3	3	3	1.378	1.587	0.584	0.556	0.384	0.0130844
P09923	Intestinal-type alkaline phosphatase	ALPI	56.811	52.781	26.1	11	23	7	0.212	0.253	1.699	1.636	7.172	0.00068262
P09960	Leukotriene A-4 hydrolase	LTA4H	69.284	74.116	31.4	17	22	17	0.968	0.908	1.036	1.068	1.122	0.078603
P09972	Fructose-bisphosphate aldolase C	ALDOC	39.455	55.913	26.6	11	21	7	0.629	0.746	1.279	1.27	1.854	0.0098417
P0C1Z6	TCF3 fusion partner	TFPT	28.278	2.8254	5.9	1	1	1
P0C2W1	F-box/SPRY domain-containing protein 1	FBXO45	30.632	7.1985	11.2	3	3	3	0.973	1.019	1.031	0.991	1.015	0.67134
P0C7P0	CDGSH iron-sulfur domain-containing protein 3, mitochondrial	CISD3	14.215	5.9644	21.3	3	6	3	0.774	0.751	1.295	1.146	1.601	0.026038
P0CG08	Golgi pH regulator B	GPR89B	52.916	3.8886	5.1	2	3	2	1.25	1.095	0.867	0.827	0.722	0.05548
P0CG12	Chromosome transmission fidelity protein 8 homolog isoform 2	CHTF8	51.391	3.0634	3.6	2	2	2
P0CJ78	Zinc finger protein 865	ZNF865	111.08	4.5066	2.3	3	4	3
P0DJ93	Small integral membrane protein 13	SMIM13	10.351	4.8541	13.2	1	2	1	1.368	1.291	0.702	0.709	0.531	0.0038181
P0DMN0	Sulfotransferase 1A4	SULT1A4	34.196	3.7051	8.1	2	2	1
P0DMU9	Cancer/testis antigen family 45 member A2	CT45A2	21.145	18.814	29.1	5	6	5	0.314	0.262	1.705	1.587	5.715	0.0022433
P0DMV9	Heat shock 70 kDa protein 1B	HSPA1A	70.051	144.06	40.4	24	99	10	1.213	1.176	0.809	0.833	0.687	0.0034637
P0DN76	Splicing factor U2AF 35 kDa subunit	U2AF1	27.872	51.503	40.4	9	20	8	1.198	1.131	0.865	0.846	0.735	0.012461
P0DN79	Cystathionine beta-synthase	CBS	60.586	11.377	8.9	5	5	5	0.464	0.396	1.492	1.556	3.544	0.00181825
P10074	Zinc finger and BTB domain-containing protein 48	ZBTB48	77.053	5.2068	2.6	2	2	2
P10109	Adrenodoxin, mitochondrial	FDX1	19.393	7.1868	18.5	4	4	4	1.102	0.992	0.973	0.952	0.919	0.27032
P10155	60 kDa SS-A/Ro ribonucleoprotein	TROVE2	60.67	28.394	21.4	11	17	11	0.851	0.782	1.178	1.175	1.441	0.0090782
P10176	Cytochrome c oxidase subunit 8A, mitochondrial	COX8A	7.579	2.6371	13	1	10	1	1.081	1.102	0.949	0.899	0.847	0.02522
P10253	Lysosomal alpha-glucosidase	GAA	105.32	17.998	7	6	6	6	0.631	0.544	1.419	1.37	2.374	0.0038027
P10301	Ras-related protein R-Ras	RRAS	23.48	19.146	32.6	5	6	3	1.027	1.135	0.918	0.962	0.87	0.136783
P10316	HLA class I histocompatibility antigen, A-69 alpha chain	HLA-A	40.976	1.956	40.3	12	24	0
P10321	HLA class I histocompatibility antigen, Cw-7 alpha chain	HLA-C	40.648	7.5972	27	8	20	1	1.137	1.243	0.827	0.832	0.697	0.020981
P10398	Serine/threonine-protein kinase A-Raf	ARAF	67.585	10.982	9.1	4	4	4	0.902	0.924	1.044	1.126	1.188	0.055858
P10412	Histone H1.4	HIST1H1E	21.865	43.449	46.6	14	35	5	1.344	0.613	1.294	0.733	1.036	0.94636
P10515	Dihydrolipoyllysine-residue acetyltransferase component of pyruvate dehydrogenase complex, mitochondrial	DLAT	68.996	77.109	24.4	15	30	15	1.043	1.043	0.965	0.949	0.918	0.0085413
P10586	Receptor-type tyrosine-protein phosphatase F	PTPRF	212.88	27.715	4.8	8	8	7	0.818	0.909	1.102	1.123	1.288	0.033418
P10588	Nuclear receptor subfamily 2 group F member 6	NR2F6	42.979	7.0575	10.1	5	7	3	1.003	1.012	0.999	1	0.992	0.21928
P10599	Thioredoxin	TXN	11.737	25.927	49.5	6	15	6	0.869	0.807	1.078	1.19	1.353	0.043719
P10606	Cytochrome c oxidase subunit 5B, mitochondrial	COX5B	13.696	40.494	51.2	8	17	8	0.983	0.983	1.043	1.006	1.042	0.154077
P10619	Lysosomal protective protein	CTSA	54.465	17.882	9	4	5	4	1.146	1.152	0.896	0.807	0.741	0.021743
P10620	Microsomal glutathione S-transferase 1	MGST1	17.598	15.144	9	2	5	2	1.074	1.016	0.96	0.985	0.931	0.148577
P10636	Microtubule-associated protein tau	MAPT	78.927	3.2158	2.6	2	2	2	0.941	0.962	1.034	1.067	1.104	0.036881
P10644	cAMP-dependent protein kinase type I-alpha regulatory subunit	PRKAR1A	42.981	19.941	15.5	6	8	6	0.899	1.013	1.016	1.083	1.098	0.2929
P10768	S-formylglutathione hydrolase	ESD	31.462	11.69	7.8	3	5	3	1.089	1.355	0.822	0.795	0.662	0.090545
P10809	60 kDa heat shock protein, mitochondrial	HSPD1	61.054	186.5	53.4	27	83	27	1.152	1.141	0.863	0.869	0.755	0.00049924
P10909	Clusterin	CLU	52.494	6.6127	5.3	2	2	2	1.091	0.897	0.948	1.069	1.015	0.91068
P11021	78 kDa glucose-regulated protein	HSPA5	72.332	305.22	54.3	36	135	34	1.14	1.146	0.874	0.878	0.766	0.000181153
P11047	Laminin subunit gamma-1	LAMC1	177.6	93.929	19.6	26	34	26	1.424	1.458	0.589	0.624	0.421	0.00085684
P11117	Lysosomal acid phosphatase	ACP2	48.344	8.9192	7.1	3	4	3	0.418	0.585	1.487	1.439	2.917	0.0080631
P11137	Microtubule-associated protein 2	MAP2	199.52	4.8415	1.6	3	3	3	1.241	1.119	0.857	0.824	0.712	0.032942
P11142	Heat shock cognate 71 kDa protein	HSPA8	70.897	191.26	50.8	34	153	23	0.938	0.883	1.075	1.083	1.185	0.026139
P11166	Solute carrier family 2, facilitated glucose transporter member 1	SLC2A1	54.083	64.945	12.2	6	13	6	0.684	0.656	1.345	1.29	1.966	0.0022618
P11171	Protein 4.1	EPB41	97.016	43.444	20.1	14	19	12	0.802	0.878	1.101	1.196	1.367	0.036745
P11172	Uridine 5-monophosphate synthase	UMPS	52.221	27.257	21.5	11	12	11	1.136	1.061	0.871	0.98	0.843	0.120383
P11177	Pyruvate dehydrogenase E1 component subunit beta, mitochondrial	PDHB	39.233	45.741	37.9	11	25	11	0.709	0.734	1.281	1.221	1.734	0.0037431
P11182	Lipoamide acyltransferase component of branched-chain alpha-keto acid dehydrogenase complex, mitochondrial	DBT	53.486	14.012	12.7	6	9	6	0.84	0.836	1.16	1.085	1.339	0.0169804
P11216	Glycogen phosphorylase, brain form	PYGB	96.695	58.914	24.7	19	25	16	0.827	0.776	1.208	1.171	1.484	0.0065241
P11233	Ras-related protein Ral-A	RALA	23.567	18.132	23.8	5	7	3	1.263	1.298	0.738	0.754	0.583	0.00129674
P11234	Ras-related protein Ral-B	RALB	23.408	4.9827	20.4	5	6	3	1.029	1.131	0.937	0.933	0.866	0.21546
P11274	Breakpoint cluster region protein	BCR	142.82	8.3548	2.5	3	3	2	0.948	0.841	1.11	1.092	1.231	0.062605
P11279	Lysosome-associated membrane glycoprotein 1	LAMP1	44.882	16.562	10.6	4	8	4	0.871	0.852	1.12	1.124	1.302	0.001383
P11310	Medium-chain specific acyl-CoA dehydrogenase, mitochondrial	ACADM	46.588	33.992	25.4	10	13	10	1.05	1.07	0.953	0.923	0.885	0.021143
P11387	DNA topoisomerase 1	TOP1	90.725	73.155	28.1	22	36	18	1.475	1.248	0.77	0.585	0.498	0.042898
P11388	DNA topoisomerase 2-alpha	TOP2A	174.38	152.02	24	35	58	28	1.446	1.209	0.739	0.68	0.534	0.036899
P11413	Glucose-6-phosphate 1-dehydrogenase	G6PD	59.256	34.335	22.3	12	17	12	1.224	1.082	0.883	0.865	0.758	0.059943
P11441	Ubiquitin-like protein 4A	UBL4A	17.776	20.223	40.8	5	7	5	1.039	1.156	0.992	0.892	0.858	0.180722
P11498	Pyruvate carboxylase, mitochondrial	PC	129.63	113.6	22.3	22	32	22	0.836	0.794	1.189	1.131	1.423	0.0105999
P11532	Dystrophin	DMD	426.74	46.964	4	14	18	13	0.406	0.414	1.542	1.559	3.782	6.392e-05
P11586	C-1-tetrahydrofolate synthase, cytoplasmic	MTHFD1	101.56	93.533	29.5	28	52	28	0.87	0.847	1.141	1.14	1.328	0.00166101
P11717	Cation-independent mannose-6-phosphate receptor	IGF2R	274.37	219.96	21	45	65	45	0.823	0.799	1.173	1.171	1.445	0.00111539
P11766	Alcohol dehydrogenase class-3	ADH5	39.724	19.948	20.1	8	11	8	0.923	0.904	1.078	1.115	1.2	0.0126649
P11802	Cyclin-dependent kinase 4	CDK4	33.729	23.646	19.5	5	5	4	0.444	0.551	1.412	1.517	2.944	0.0059575
P11908	Ribose-phosphate pyrophosphokinase 2	PRPS2	34.769	4.6211	15.7	5	7	1	1.043	0.931	0.956	1.076	1.029	0.7576
P11940	Polyadenylate-binding protein 1	PABPC1	70.67	157.97	38.2	24	52	17	0.931	0.938	1.03	1.068	1.123	0.027305
P12004	Proliferating cell nuclear antigen	PCNA	28.768	110.74	41.8	10	24	10	0.869	0.786	1.13	1.189	1.401	0.022721
P12074	Cytochrome c oxidase subunit 6A1, mitochondrial	COX6A1	12.155	6.0042	26.6	1	3	1	1.078	1.071	0.919	0.983	0.885	0.061719
P12081	Histidine--tRNA ligase, cytoplasmic	HARS	57.41	46.541	26.9	15	21	10	0.688	0.656	1.295	1.301	1.932	0.00067777
P12109	Collagen alpha-1(VI) chain	COL6A1	108.53	13.716	4.4	3	3	3	1.183	1.257	0.849	0.766	0.662	0.0176833
P12111	Collagen alpha-3(VI) chain	COL6A3	343.67	5.1176	0.8	3	3	3
P12235	ADP/ATP translocase 1	SLC25A4	33.064	19.166	42.3	14	29	3	0.519	0.488	1.526	1.375	2.881	0.0065595
P12236	ADP/ATP translocase 3	SLC25A6	32.866	28.606	44.3	15	37	1	1.162	0.989	0.955	0.916	0.87	0.25512
P12268	Inosine-5-monophosphate dehydrogenase 2	IMPDH2	55.804	57.448	27.8	13	23	11	0.918	0.925	1.068	1.085	1.168	0.0034994
P12270	Nucleoprotein TPR	TPR	267.29	323.31	33.3	75	127	75	1.289	1.288	0.737	0.752	0.578	0.000195433
P12277	Creatine kinase B-type	CKB	42.644	135.87	44.9	14	25	14	0.55	0.544	1.412	1.403	2.573	3.975e-05
P12429	Annexin A3	ANXA3	36.375	68.928	37.8	12	19	12	0.715	0.742	1.28	1.263	1.745	0.00086102
P12532	Creatine kinase U-type, mitochondrial	CKMT1A	47.036	83.406	14.9	6	7	6	1.52	1.441	0.542	0.593	0.383	0.0026407
P12694	2-oxoisovalerate dehydrogenase subunit alpha, mitochondrial	BCKDHA	50.47	19.22	20.2	8	9	8	1.018	1.159	0.904	0.888	0.823	0.11324
P12814	Alpha-actinin-1	ACTN1	103.06	167.97	44.1	40	117	25	0.717	0.704	1.261	1.297	1.8	0.00113565
P12830	Cadherin-1	CDH1	97.455	7.8693	3.2	2	3	2	1.555	1.715	0.435	0.425	0.263	0.0043979
P12955	Xaa-Pro dipeptidase	PEPD	54.548	29.17	15.2	6	6	6	0.812	0.826	1.175	1.198	1.449	0.00133967
P12956	X-ray repair cross-complementing protein 6	XRCC6	69.842	89.432	38.1	24	55	24	1.054	0.997	1.001	0.985	0.968	0.38676
P13010	X-ray repair cross-complementing protein 5	XRCC5	82.704	104.52	31	23	43	23	1.033	1.025	0.96	0.995	0.95	0.103059
P13051	Uracil-DNA glycosylase	UNG	34.645	7.3361	10.5	2	2	2	1.231	1.093	0.896	0.819	0.738	0.061218
P13073	Cytochrome c oxidase subunit 4 isoform 1, mitochondrial	COX4I1	19.576	25.984	30.8	6	24	6	1.16	1.137	0.889	0.866	0.764	0.0035811
P13196	5-aminolevulinate synthase, nonspecific, mitochondrial	ALAS1	70.58	6.6747	4.4	3	3	3
P13284	Gamma-interferon-inducible lysosomal thiol reductase	IFI30	27.963	5.6007	4.4	1	6	1	1.035	0.927	1.066	0.91	1.007	0.9479
P13473	Lysosome-associated membrane glycoprotein 2	LAMP2	44.96	3.7365	2.2	1	1	1
P13489	Ribonuclease inhibitor	RNH1	49.973	107.45	37.7	15	23	15	0.598	0.571	1.342	1.439	2.379	0.0038794
P13498	Cytochrome b-245 light chain	CYBA	21.012	9.2141	12.8	2	4	2	1.099	1.046	1.03	0.893	0.897	0.26984
P13639	Elongation factor 2	EEF2	95.337	205.35	40.3	36	82	35	0.787	0.742	1.194	1.232	1.587	0.0042819
P13667	Protein disulfide-isomerase A4	PDIA4	72.932	195.66	44.2	29	65	29	1.098	1.102	0.902	0.92	0.828	0.0023755
P13674	Prolyl 4-hydroxylase subunit alpha-1	P4HA1	61.049	76.94	32.4	16	24	16	1.067	1.124	0.919	0.917	0.838	0.101417
P13693	Translationally-controlled tumor protein	TPT1	19.595	23.805	32.6	5	12	5	1.309	1.219	0.746	0.774	0.601	0.0086353
P13716	Delta-aminolevulinic acid dehydratase	ALAD	36.294	9.1051	5.8	1	1	1	0.957	1.092	0.971	1.001	0.962	0.63366
P13746	HLA class I histocompatibility antigen, A-11 alpha chain	HLA-A	40.936	16.976	30.7	11	20	2	1.136	1.267	0.748	0.898	0.685	0.062762
P13796	Plastin-2	LCP1	70.288	109.59	38.9	21	35	14	1.75	1.756	0.265	0.269	0.152	2.9436e-06
P13797	Plastin-3	PLS3	70.81	80.965	34.4	22	30	15	0.7	0.676	1.248	1.301	1.852	0.0024556
P13798	Acylamino-acid-releasing enzyme	APEH	81.224	64.605	19.5	13	17	13	0.672	0.636	1.277	1.342	2.002	0.0031984
P13804	Electron transfer flavoprotein subunit alpha, mitochondrial	ETFA	35.079	85.56	39.6	10	23	10	1.057	1.066	0.94	0.917	0.875	0.0085156
P13807	Glycogen [starch] synthase, muscle	GYS1	83.785	23.244	10.9	7	7	7	0.819	0.811	1.186	1.164	1.442	0.00105771
P13861	cAMP-dependent protein kinase type II-alpha regulatory subunit	PRKAR2A	45.518	61.384	36.4	12	16	12	0.83	0.808	1.153	1.184	1.427	0.0029422
P13928	Annexin A8	ANXA8	36.881	41.581	29.4	9	12	1	1.297	1.251	0.734	0.778	0.593	0.003757
P13929	Beta-enolase	ENO3	46.986	14.196	14.7	6	9	5	0.181	0.193	1.694	1.729	9.152	0.000143614
P13984	General transcription factor IIF subunit 2	GTF2F2	28.38	11.16	20.1	5	7	5	1.095	1.124	0.896	0.918	0.817	0.0079807
P13987	CD59 glycoprotein	CD59	14.177	16.15	25	4	10	4	1.017	1.016	0.999	0.981	0.974	0.098841
P13995	Bifunctional methylenetetrahydrofolate dehydrogenase/cyclohydrolase, mitochondrial	MTHFD2	37.895	18.632	15.4	5	6	5	1.152	0.999	0.94	0.93	0.869	0.2083
P14174	Macrophage migration inhibitory factor	MIF	12.476	11.024	23.5	3	4	3	0.971	0.852	1.058	1.085	1.176	0.119824
P14209	CD99 antigen	CD99	18.848	3.2349	5.4	1	2	1	1.029	1.007	0.856	1.12	0.971	0.84186
P14314	Glucosidase 2 subunit beta	PRKCSH	59.425	109.42	38.6	20	40	20	1.192	1.192	0.808	0.821	0.683	0.00029817
P14324	Farnesyl pyrophosphate synthase	FDPS	48.275	37.925	16.9	8	21	8	0.696	0.707	1.245	1.308	1.82	0.0030792
P14373	Zinc finger protein RFP	TRIM27	58.489	17.543	13.8	5	5	5	1.001	1.01	0.971	1.031	0.996	0.89568
P14384	Carboxypeptidase M	CPM	50.513	16.939	11.5	4	6	4	0.401	0.416	1.489	1.553	3.723	0.00087584
P14406	Cytochrome c oxidase subunit 7A2, mitochondrial	COX7A2	9.3959	11.677	27.7	2	3	2	1.108	1.078	0.974	0.87	0.844	0.087258
P14550	Alcohol dehydrogenase [NADP(+)]	AKR1A1	36.573	41.833	33.2	9	15	9	0.611	0.649	1.307	1.349	2.108	0.00164104
P14618	Pyruvate kinase PKM	PKM	57.936	204.77	55.6	29	74	28	0.857	0.846	1.13	1.146	1.336	0.00114313
P14625	Endoplasmin	HSP90B1	92.468	179.28	39.6	34	110	32	1.208	1.186	0.831	0.826	0.692	0.00093789
P14649	Myosin light chain 6B	MYL6B	22.764	7.2047	27.9	5	9	3	0.854	0.918	1.111	1.111	1.254	0.0196367
P14735	Insulin-degrading enzyme	IDE	117.97	31.283	8.3	8	11	8	0.875	0.875	1.072	1.106	1.245	0.0062557
P14854	Cytochrome c oxidase subunit 6B1	COX6B1	10.192	20.345	45.3	5	7	5	1.056	1.051	0.955	0.941	0.9	0.0049236
P14866	Heterogeneous nuclear ribonucleoprotein L	HNRNPL	64.132	90.522	39.9	17	47	17	1.18	1.239	0.814	0.822	0.676	0.0057363
P14868	Aspartate--tRNA ligase, cytoplasmic	DARS	57.136	70.701	44.7	21	35	21	1.157	1.172	0.806	0.864	0.717	0.0081616
P14923	Junction plakoglobin	JUP	81.744	158.87	38.3	24	46	21	1.277	1.251	0.764	0.791	0.615	0.00148038
P14927	Cytochrome b-c1 complex subunit 7	UQCRB	13.53	12.988	54.1	6	7	6	1.123	1.072	0.924	0.909	0.835	0.020896
P15104	Glutamine synthetase	GLUL	42.064	17.858	15.5	5	6	5	0.306	0.39	1.559	1.624	4.573	0.00181945
P15121	Aldose reductase	AKR1B1	35.853	16.675	22.8	8	9	8	0.8	0.796	1.153	1.231	1.494	0.0096807
P15151	Poliovirus receptor	PVR	45.302	10.049	7.7	3	4	3	1.351	1.308	0.665	0.745	0.53	0.0052431
P15170	Eukaryotic peptide chain release factor GTP-binding subunit ERF3A	GSPT1	55.755	42.022	26.5	13	17	13	0.834	0.823	1.131	1.174	1.391	0.0046594
P15289	Arylsulfatase A	ARSA	53.588	4.5774	3.9	2	2	2	0.925	0.959	1.048	1.07	1.124	0.028665
P15311	Ezrin	EZR	69.412	53.542	32.6	28	57	18	1.371	1.27	0.716	0.7	0.536	0.0068982
P15328	Folate receptor alpha	FOLR1	29.819	36.745	33.9	8	30	8	0.312	0.312	1.638	1.64	5.253	2.8394e-07
P15336	Cyclic AMP-dependent transcription factor ATF-2	ATF2	54.537	8.3218	6.9	3	3	2	1.29	1.376	0.64	0.767	0.528	0.0145195
P15374	Ubiquitin carboxyl-terminal hydrolase isozyme L3	UCHL3	26.182	20.751	39.6	7	9	7	0.991	1.027	0.971	1.031	0.992	0.84038
P15407	Fos-related antigen 1	FOSL1	29.413	8.6198	12.5	3	5	3	1.639	1.741	0.398	0.361	0.225	0.00170469
P15408	Fos-related antigen 2	FOSL2	35.193	11.264	9.5	3	5	3	1.241	1.254	0.73	0.831	0.626	0.0116797
P15529	Membrane cofactor protein	CD46	43.747	8.8217	10.5	4	5	4	0.968	0.931	1.06	1.044	1.108	0.03656
P15531	Nucleoside diphosphate kinase A	NME1	17.149	36.375	57.2	9	20	4	0.747	0.694	1.258	1.335	1.799	0.00652
P15559	NAD(P)H dehydrogenase [quinone] 1	NQO1	30.867	26.357	27.4	8	11	8	0.482	0.462	1.468	1.533	3.179	0.00109563
P15586	N-acetylglucosamine-6-sulfatase	GNS	62.081	32.611	13.8	7	12	7	0.652	0.694	1.31	1.258	1.908	0.0029794
P15735	Phosphorylase b kinase gamma catalytic chain, liver/testis isoform	PHKG2	46.442	4.0484	5.7	2	2	2
P15848	Arylsulfatase B	ARSB	59.687	19.911	9.8	4	4	4	0.781	0.761	1.247	1.182	1.575	0.0058236
P15880	40S ribosomal protein S2	RPS2	31.324	39.592	33.4	11	27	11	0.785	0.826	1.17	1.192	1.466	0.0038183
P15924	Desmoplakin	DSP	331.77	323.31	41.7	129	198	129	1.475	1.462	0.557	0.579	0.387	0.00020063
P15927	Replication protein A 32 kDa subunit	RPA2	29.247	48.612	32.2	6	10	6	0.804	0.837	1.15	1.159	1.407	0.0026159
P15954	Cytochrome c oxidase subunit 7C, mitochondrial	COX7C	7.2454	7.3795	28.6	2	8	2	1.166	1.059	0.94	0.874	0.815	0.082197
P16035	Metalloproteinase inhibitor 2	TIMP2	24.399	1.9455	4.1	1	1	1
P16070	CD44 antigen	CD44	81.537	34.068	9.4	7	23	7	1.447	1.325	0.641	0.616	0.453	0.0066847
P16083	Ribosyldihydronicotinamide dehydrogenase [quinone]	NQO2	25.918	35.813	20.3	5	10	5	0.466	0.489	1.442	1.521	3.103	0.00167741
P16104	Histone H2AX	H2AFX	15.144	18.38	33.6	8	31	5	1.422	1.18	0.815	0.66	0.567	0.0593
P16144	Integrin beta-4	ITGB4	202.16	221.07	28.8	45	68	45	1.77	1.782	0.299	0.301	0.169	1.84916e-05
P16152	Carbonyl reductase [NADPH] 1	CBR1	30.375	59.403	39	8	17	6	0.825	0.763	1.203	1.188	1.506	0.0062556
P16219	Short-chain specific acyl-CoA dehydrogenase, mitochondrial	ACADS	44.297	23.856	12.1	4	6	4	0.774	0.79	1.154	1.235	1.527	0.0098639
P16220	Cyclic AMP-responsive element-binding protein 1	CREB1	36.688	16.003	11.1	2	4	1	1.142	1.41	0.673	0.843	0.594	0.082415
P16260	Graves disease carrier protein	SLC25A16	36.223	10.35	9.6	3	4	3	0.265	0.355	1.64	1.631	5.276	0.00116103
P16278	Beta-galactosidase	GLB1	76.074	33.121	13.7	7	14	7	0.905	0.926	1.087	1.057	1.171	0.0134166
P16298	Serine/threonine-protein phosphatase 2B catalytic subunit beta isoform	PPP3CB	59.024	17.371	9.5	5	6	2	0.813	0.807	1.141	1.217	1.456	0.0105017
P16333	Cytoplasmic protein NCK1	NCK1	42.864	15.483	13.8	5	6	5	0.669	0.891	1.157	1.26	1.549	0.07276
P16383	GC-rich sequence DNA-binding factor 2	GCFC2	89.384	10.306	5	4	5	4	1.075	1.042	1.008	0.899	0.901	0.2065
P16401	Histone H1.5	HIST1H1B	22.58	31.624	44.2	13	25	10	0.798	0.589	1.797	0.861	1.916	0.31622
P16402	Histone H1.3	HIST1H1D	22.35	3.744	30.3	10	31	2	0.243	0.285	2.214	1.154	6.379	0.115785
P16403	Histone H1.2	HIST1H1C	21.364	7.0679	42.3	12	32	3	1.199	0.61	1.451	0.804	1.247	0.66092
P16422	Epithelial cell adhesion molecule	EPCAM	34.932	45.301	29	7	11	7	1.826	1.885	0.263	0.235	0.134	0.00041644
P16435	NADPH--cytochrome P450 reductase	POR	76.689	66.423	25	16	26	16	0.837	0.806	1.186	1.16	1.428	0.003298
P16615	Sarcoplasmic/endoplasmic reticulum calcium ATPase 2	ATP2A2	114.76	212.14	31.5	34	78	34	1.131	1.102	0.923	0.878	0.807	0.0150161
P16949	Stathmin	STMN1	17.302	31.991	51.7	11	20	9	0.858	0.734	1.188	1.211	1.507	0.023561
P16989	Y-box-binding protein 3	YBX3	40.089	76.643	27.4	8	15	5	1.176	1.091	0.856	0.914	0.781	0.040298
P17014	Zinc finger protein 12	ZNF12	81.201	3.9051	2.3	2	3	2	1.153	1.227	0.834	0.834	0.701	0.010635
P17028	Zinc finger protein 24	ZNF24	42.155	6.9006	7.9	3	4	2	1.144	1.099	0.907	0.883	0.798	0.0124394
P17029	Zinc finger protein with KRAB and SCAN domains 1	ZKSCAN1	63.629	5.2756	4.1	2	2	2	1.197	1.016	0.904	0.91	0.82	0.27126
P17035	Zinc finger protein 28	ZNF28	83.658	2.3686	7.9	5	8	1	1.372	1.43	0.711	0.575	0.459	0.009379
P17050	Alpha-N-acetylgalactosaminidase	NAGA	46.564	15.433	11.9	4	5	4	0.791	0.798	1.182	1.233	1.52	0.0038608
P17066	Heat shock 70 kDa protein 6	HSPA6	71.027	7.4241	14	8	36	1	1.131	1.004	0.902	0.874	0.832	0.109999
P17096	High mobility group protein HMG-I/HMG-Y	HMGA1	11.676	19.541	38.3	6	10	6	1.496	1.404	0.591	0.553	0.394	0.0031989
P17152	Transmembrane protein 11, mitochondrial	TMEM11	21.541	6.9125	5.7	1	1	1	0.95	0.896	1.025	1.125	1.165	0.115955
P17174	Aspartate aminotransferase, cytoplasmic	GOT1	46.247	20.606	19.6	7	11	7	0.73	0.681	1.207	1.307	1.782	0.0100399
P17252	Protein kinase C alpha type	PRKCA	76.749	22.886	12.1	7	9	7	1.144	1.256	0.756	0.859	0.673	0.03558
P17275	Transcription factor jun-B	JUNB	35.879	25.373	20.2	5	5	5	1.689	1.643	0.397	0.401	0.239	0.00033593
P17301	Integrin alpha-2	ITGA2	129.29	15.523	5.8	6	6	6	1.622	1.683	0.449	0.378	0.25	0.00142194
P17302	Gap junction alpha-1 protein	GJA1	43.008	3.0087	4.2	2	2	2
P17405	Sphingomyelin phosphodiesterase	SMPD1	69.751	3.8129	2.1	1	1	1	1.204	1.084	0.908	0.84	0.764	0.059479
P17480	Nucleolar transcription factor 1	UBTF	89.405	64.683	27.7	22	34	22	1.213	1.146	0.795	0.845	0.695	0.0132556
P17535	Transcription factor jun-D	JUND	35.173	16.634	17	4	5	4	0.99	1.022	0.974	1.039	1	0.99024
P17544	Cyclic AMP-dependent transcription factor ATF-7	ATF7	52.967	12.695	9.1	4	4	3	1.07	0.987	0.98	0.978	0.952	0.44426
P17568	NADH dehydrogenase [ubiquinone] 1 beta subcomplex subunit 7	NDUFB7	16.402	16.369	24.8	3	6	3	1.083	1.044	0.955	0.923	0.883	0.038681
P17612	cAMP-dependent protein kinase catalytic subunit alpha	PRKACA	40.589	18.606	18.8	7	10	7	0.797	0.723	1.223	1.212	1.602	0.0066194
P17655	Calpain-2 catalytic subunit	CAPN2	79.994	36.456	14.4	10	13	9	0.91	0.925	1.08	1.013	1.141	0.064083
P17676	CCAAT/enhancer-binding protein beta	CEBPB	36.105	39.441	34.5	9	12	9	1.095	1.182	0.853	0.856	0.751	0.096818
P17706	Tyrosine-protein phosphatase non-receptor type 2	PTPN2	48.473	3.318	4.3	2	2	2	0.979	0.995	0.939	1.095	1.03	0.73884
P17812	CTP synthase 1	CTPS1	66.69	55.51	19.8	11	15	10	0.852	0.817	1.132	1.182	1.386	0.0088377
P17813	Endoglin	ENG	70.577	14.886	6.1	4	5	4	0.661	0.652	1.33	1.308	2.009	0.00032083
P17844	Probable ATP-dependent RNA helicase DDX5	DDX5	69.147	86.408	44.3	32	65	23	1.128	1.171	0.88	0.841	0.749	0.0099386
P17858	ATP-dependent 6-phosphofructokinase, liver type	PFKL	85.018	34.906	13.8	8	14	7	0.653	0.68	1.287	1.314	1.951	0.00090279
P17900	Ganglioside GM2 activator	GM2A	20.838	4.2609	8.8	2	2	2
P17931	Galectin-3	LGALS3	26.152	17.54	24	6	13	6	0.654	0.685	1.274	1.365	1.971	0.0054221
P17980	26S protease regulatory subunit 6A	PSMC3	49.203	65.051	41.7	18	31	18	0.927	0.891	1.092	1.111	1.212	0.0109975
P17987	T-complex protein 1 subunit alpha	TCP1	60.343	77.086	26.6	15	34	15	0.951	0.915	1.046	1.106	1.153	0.054964
P18031	Tyrosine-protein phosphatase non-receptor type 1	PTPN1	49.966	88.636	42.5	17	33	17	1.294	1.288	0.771	0.733	0.582	0.00127557
P18074	TFIIH basal transcription factor complex helicase XPD subunit	ERCC2	86.908	31.138	17.4	12	14	12	1.193	1.272	0.784	0.768	0.63	0.0077021
P18077	60S ribosomal protein L35a	RPL35A	12.538	12.521	40	6	15	6	0.827	0.776	1.241	1.149	1.491	0.0174
P18084	Integrin beta-5	ITGB5	88.053	17.043	9	5	6	5	0.66	0.629	1.329	1.243	1.995	0.0050393
P18085	ADP-ribosylation factor 4	ARF4	20.511	25.377	31.1	4	6	2	0.421	0.332	1.529	1.618	4.179	0.0027564
P18124	60S ribosomal protein L7	RPL7	29.225	50.864	38.3	13	31	13	0.888	0.857	1.077	1.158	1.281	0.029925
P18206	Vinculin	VCL	123.8	323.31	50	57	109	57	0.736	0.696	1.236	1.285	1.76	0.0033584
P18433	Receptor-type tyrosine-protein phosphatase alpha	PTPRA	90.599	3.2103	1.7	1	1	1	1.153	1.046	0.931	0.898	0.832	0.08066
P18440	Arylamine N-acetyltransferase 1	NAT1	33.898	1.9241	3.1	1	1	1
P18583	Protein SON	SON	263.83	96.229	12.4	26	41	26	1.227	1.253	0.777	0.821	0.644	0.0033404
P18615	Negative elongation factor E	NELFE	43.239	40.27	30.5	10	13	10	0.971	0.954	1.024	1.047	1.076	0.036299
P18621	60S ribosomal protein L17	RPL17	21.397	13.52	27.7	5	12	5	0.878	0.711	1.196	1.093	1.441	0.070377
P18669	Phosphoglycerate mutase 1	PGAM1	28.804	80.764	49.2	12	34	12	0.645	0.62	1.288	1.395	2.121	0.0059556
P18754	Regulator of chromosome condensation	RCC1	44.969	71.354	29.9	10	21	10	1.119	1.176	0.858	0.879	0.757	0.0116422
P18827	Syndecan-1	SDC1	32.461	15.079	11.6	2	3	2	0.734	0.823	1.168	1.252	1.554	0.0195213
P18846	Cyclic AMP-dependent transcription factor ATF-1	ATF1	29.232	29.017	12.9	2	4	1	0.975	1.023	1.045	0.97	1.009	0.86622
P18850	Cyclic AMP-dependent transcription factor ATF-6 alpha	ATF6	74.584	4.3811	4.6	3	3	3	0.933	1.115	1.021	0.955	0.965	0.74568
P18858	DNA ligase 1	LIG1	101.73	24.578	10.7	9	10	9	1.275	1.246	0.781	0.739	0.603	0.0025849
P18859	ATP synthase-coupling factor 6, mitochondrial	ATP5J	12.587	41.719	51.9	6	18	6	1.032	1.008	1.014	0.994	0.984	0.41342
P18887	DNA repair protein XRCC1	XRCC1	69.476	30.78	17.4	9	9	9	0.913	0.892	1.077	1.094	1.203	0.0054027
P19022	Cadherin-2	CDH2	99.808	8.0394	4.5	4	5	4	0.889	0.879	1.099	1.124	1.257	0.0034819
P19105	Myosin regulatory light chain 12A	MYL12A	19.794	9.4607	40.4	6	14	2	0.902	0.857	1.12	1.06	1.239	0.030301
P19174	1-phosphatidylinositol 4,5-bisphosphate phosphodiesterase gamma-1	PLCG1	148.53	10.487	3.6	4	4	4	1.061	0.993	0.97	0.991	0.955	0.32134
P19256	Lymphocyte function-associated antigen 3	CD58	28.147	15.54	13.2	3	5	3	1.07	1.017	0.931	0.955	0.904	0.074539
P19338	Nucleolin	NCL	76.613	90.43	33.7	33	68	33	1.187	1.138	0.863	0.865	0.743	0.0066802
P19367	Hexokinase-1	HK1	102.48	110.04	32.2	33	50	30	1.197	1.18	0.842	0.839	0.707	0.0006173
P19387	DNA-directed RNA polymerase II subunit RPB3	POLR2C	31.441	7.403	6.9	2	3	2	1.187	1.211	0.849	0.803	0.689	0.0048012
P19388	DNA-directed RNA polymerases I, II, and III subunit RPABC1	POLR2E	24.551	8.7101	12.9	3	5	3	1.084	1.118	0.924	0.882	0.82	0.018118
P19404	NADH dehydrogenase [ubiquinone] flavoprotein 2, mitochondrial	NDUFV2	27.391	53.586	45.4	11	18	11	1.017	1.011	1.007	0.981	0.98	0.2726
P19419	ETS domain-containing protein Elk-1	ELK1	44.887	2.3473	2.1	1	1	1
P19440	Gamma-glutamyltranspeptidase 1	GGT1	61.409	11.801	7.6	4	5	4	0.9	0.903	1.106	1.087	1.216	0.0024219
P19447	TFIIH basal transcription factor complex helicase XPB subunit	ERCC3	89.277	13.189	4.2	3	5	3	1.231	1.271	0.769	0.812	0.632	0.0040407
P19474	E3 ubiquitin-protein ligase TRIM21	TRIM21	54.169	5.6442	4.8	3	3	3	1.421	1.27	0.679	0.7	0.512	0.0132374
P19525	Interferon-induced, double-stranded RNA-activated protein kinase	EIF2AK2	62.094	22.665	16.5	9	12	9	0.943	0.925	1.066	1.069	1.143	0.0046393
P19623	Spermidine synthase	SRM	33.824	18.082	20.2	5	8	5	0.691	0.777	1.238	1.261	1.702	0.0073766
P19634	Sodium/hydrogen exchanger 1	SLC9A1	90.762	4.7004	3.3	2	2	2	1.571	1.588	0.456	0.501	0.303	0.00047844
P19784	Casein kinase II subunit alpha	CSNK2A2	41.213	32.232	29.7	8	8	8	1.032	0.957	0.964	1.055	1.015	0.82296
P19793	Retinoic acid receptor RXR-alpha	RXRA	50.811	3.7474	4.3	2	2	1
P19838	Nuclear factor NF-kappa-B p105 subunit	NFKB1	105.35	8.4711	3.7	3	3	3	1.048	0.876	1.032	1.045	1.08	0.46866
P19971	Thymidine phosphorylase	TYMP	49.955	14.2	10	4	4	4	0.66	0.674	1.299	1.322	1.965	0.00043871
P20020	Plasma membrane calcium-transporting ATPase 1	ATP2B1	138.75	51.113	16.7	17	27	11	0.916	0.903	1.05	1.091	1.177	0.0173795
P20042	Eukaryotic translation initiation factor 2 subunit 2	EIF2S2	38.388	70.069	29.4	12	18	12	0.886	0.756	1.193	1.165	1.436	0.032803
P20073	Annexin A7	ANXA7	52.739	45.853	28.7	12	17	12	0.773	0.752	1.269	1.174	1.602	0.0110434
P20226	TATA-box-binding protein	TBP	37.698	2.6238	4.1	2	2	2	1.21	1.148	0.843	0.842	0.715	0.058495
P20248	Cyclin-A2	CCNA2	48.55	3.8023	3.9	2	2	2	1.204	1.121	0.811	0.902	0.737	0.038199
P20290	Transcription factor BTF3	BTF3	22.168	21.307	21.4	4	6	4	0.939	0.863	1.096	1.139	1.24	0.038343
P20338	Ras-related protein Rab-4A	RAB4A	24.389	6.2864	9.2	2	2	2	0.897	0.96	1.057	1.086	1.154	0.054079
P20339	Ras-related protein Rab-5A	RAB5A	23.658	12.369	28.8	5	9	3	1.086	1.078	1.004	0.861	0.862	0.172081
P20340	Ras-related protein Rab-6A	RAB6A	23.593	32.163	38.5	8	18	8	0.915	0.906	1.094	1.111	1.211	0.0024999
P20585	DNA mismatch repair protein Msh3	MSH3	127.41	29.194	10.6	12	13	12	0.777	0.68	1.294	1.219	1.725	0.0132176
P20618	Proteasome subunit beta type-1	PSMB1	26.489	101.6	43.2	8	17	8	0.932	0.885	1.066	1.097	1.19	0.025476
P20645	Cation-dependent mannose-6-phosphate receptor	M6PR	30.993	31.946	26.4	6	10	6	0.907	0.867	1.109	1.115	1.254	0.0079812
P20648	Potassium-transporting ATPase alpha chain 1	ATP4A	114.12	-2	5	5	12	1
P20674	Cytochrome c oxidase subunit 5A, mitochondrial	COX5A	16.762	33.06	21.3	3	8	3	1.159	1.151	0.879	0.856	0.751	0.00178438
P20700	Lamin-B1	LMNB1	66.408	238.75	54.1	40	88	36	1.221	1.208	0.82	0.817	0.674	0.00028183
P20810	Calpastatin	CAST	76.572	72.771	30.2	19	31	19	0.606	0.552	1.38	1.35	2.358	0.00154032
P20839	Inosine-5-monophosphate dehydrogenase 1	IMPDH1	55.405	5.1604	7.2	4	5	2	1.099	1.073	0.879	0.975	0.854	0.085463
P20851	C4b-binding protein beta chain	C4BPB	28.357	8.4635	12.3	3	3	3	0.411	0.455	1.479	1.532	3.477	0.00102485
P20908	Collagen alpha-1(V) chain	COL5A1	183.56	12.294	2.3	5	5	5	1.324	1.218	0.756	0.76	0.596	0.065583
P20933	N(4)-(beta-N-acetylglucosaminyl)-L-asparaginase	AGA	37.208	21.802	9.2	2	5	2	1.181	1.11	0.924	0.848	0.773	0.037895
P20962	Parathymosin	PTMS	11.53	5.5352	10.8	1	4	1	0.557	0.518	1.449	1.405	2.655	0.00109526
P21127	Cyclin-dependent kinase 11B	CDK11B	92.706	36.129	15.5	13	21	2	0.946	1.019	0.981	1.065	1.041	0.54238
P21266	Glutathione S-transferase Mu 3	GSTM3	26.559	38.078	36.9	10	19	10	0.228	0.22	1.655	1.786	7.681	0.00191866
P21281	V-type proton ATPase subunit B, brain isoform	ATP6V1B2	56.5	21.693	14.9	7	9	7	0.729	0.691	1.286	1.263	1.795	0.00154215
P21283	V-type proton ATPase subunit C 1	ATP6V1C1	43.941	15.416	17.3	8	10	8	0.764	0.8	1.148	1.268	1.545	0.020943
P21291	Cysteine and glycine-rich protein 1	CSRP1	20.567	80.343	56	10	44	10	0.222	0.223	1.672	1.749	7.688	0.0164647
P21333	Filamin-A	FLNA	280.74	323.31	51.5	111	245	97	0.675	0.662	1.282	1.325	1.95	0.00124441
P21359	Neurofibromin	NF1	319.37	11.23	1.3	4	5	4	1.083	1.134	0.871	0.93	0.812	0.033397
P21397	Amine oxidase [flavin-containing] A	MAOA	59.681	27.799	14.6	8	11	5	1.867	1.754	0.263	0.271	0.147	0.00134197
P21399	Cytoplasmic aconitate hydratase	ACO1	98.398	9.5331	5.2	5	5	5	0.595	0.481	1.528	1.367	2.691	0.0115591
P21589	5-nucleotidase	NT5E	63.367	27.286	18.8	9	10	9	1.647	1.646	0.385	0.417	0.244	0.0081809
P21675	Transcription initiation factor TFIID subunit 1	TAF1	212.67	6.9255	1.7	3	3	3	1.204	1.21	0.798	0.837	0.677	0.002558
P21796	Voltage-dependent anion-selective channel protein 1	VDAC1	30.772	84.275	49.5	14	37	14	0.808	0.84	1.164	1.153	1.406	0.0025443
P21912	Succinate dehydrogenase [ubiquinone] iron-sulfur subunit, mitochondrial	SDHB	31.629	50.089	37.9	11	19	11	0.983	0.992	1.034	1.005	1.032	0.169601
P21926	CD9 antigen	CD9	25.416	10.097	12.7	4	8	4	1.229	1.189	0.846	0.835	0.695	0.0031567
P21953	2-oxoisovalerate dehydrogenase subunit beta, mitochondrial	BCKDHB	43.122	5.0774	5.6	2	2	2	1.078	1.156	0.843	0.957	0.806	0.088117
P21964	Catechol O-methyltransferase	COMT	30.037	43.506	29.9	7	14	7	0.884	0.911	1.153	1.055	1.23	0.055579
P21980	Protein-glutamine gamma-glutamyltransferase 2	TGM2	77.328	4.369	3.6	2	2	2	1.475	1.642	0.498	0.502	0.321	0.050135
P22033	Methylmalonyl-CoA mutase, mitochondrial	MUT	83.134	21.376	10.7	8	10	8	1.017	1.011	1.019	0.96	0.976	0.49554
P22059	Oxysterol-binding protein 1	OSBP	89.42	57.645	22.8	17	23	17	0.615	0.607	1.31	1.406	2.223	0.0041359
P22061	Protein-L-isoaspartate(D-aspartate) O-methyltransferase	PCMT1	24.636	31.462	34.4	6	10	6	1.039	1.156	0.921	0.954	0.854	0.119081
P22087	rRNA 2-O-methyltransferase fibrillarin	FBL	33.784	118.74	40.8	14	41	14	1.31	1.258	0.72	0.754	0.574	0.0032048
P22102	Trifunctional purine biosynthetic protein adenosine-3	GART	107.77	60.098	14.9	14	19	14	1.031	0.953	0.999	1.033	1.024	0.6295
P22223	Cadherin-3	CDH3	91.417	11.139	5.7	4	4	4
P22234	Multifunctional protein ADE2	PAICS	47.079	80.22	33.9	13	24	13	1.147	1.093	0.915	0.901	0.811	0.0168768
P22307	Non-specific lipid-transfer protein	SCP2	58.993	40.297	14.3	12	20	12	0.868	0.85	1.14	1.134	1.324	0.00116125
P22314	Ubiquitin-like modifier-activating enzyme 1	UBA1	117.85	211.76	32	31	55	31	0.794	0.724	1.208	1.238	1.611	0.0066638
P22392	Nucleoside diphosphate kinase B	NME2	17.298	7.5486	47.4	8	22	3	0.732	0.807	1.182	1.243	1.576	0.0116987
P22413	Ectonucleotide pyrophosphatase/phosphodiesterase family member 1	ENPP1	104.92	14.019	5.1	5	5	5	0.551	0.561	1.418	1.403	2.537	0.000115628
P22415	Upstream stimulatory factor 1	USF1	33.538	4.6805	5.2	2	2	2	1.093	1.315	0.752	0.893	0.683	0.101104
P22570	NADPH:adrenodoxin oxidoreductase, mitochondrial	FDXR	53.836	24.545	22.8	10	13	10	1.283	1.337	0.736	0.715	0.554	0.0024438
P22626	Heterogeneous nuclear ribonucleoproteins A2/B1	HNRNPA2B1	37.429	184.82	61.8	20	144	19	1.211	1.285	0.771	0.75	0.609	0.0061634
P22670	MHC class II regulatory factor RFX1	RFX1	104.76	5.5506	3.4	3	3	3	1.208	0.96	1.032	0.824	0.856	0.4368
P22695	Cytochrome b-c1 complex subunit 2, mitochondrial	UQCRC2	48.442	98.49	45.5	17	36	17	1.024	1.013	1.013	1	0.988	0.29412
P22736	Nuclear receptor subfamily 4 group A member 1	NR4A1	64.463	5.0211	3.8	2	2	2	0.372	0.4	1.531	1.598	4.053	0.0009439
P22830	Ferrochelatase, mitochondrial	FECH	47.862	25.939	22.2	8	12	8	0.922	0.93	1.068	1.033	1.134	0.020162
P23142	Fibulin-1	FBLN1	77.213	6.2726	5.3	3	3	2
P23193	Transcription elongation factor A protein 1	TCEA1	33.969	89.085	45.2	13	18	13	0.552	0.556	1.345	1.389	2.468	0.00073875
P23219	Prostaglandin G/H synthase 1	PTGS1	68.686	6.6994	3.8	2	2	2
P23229	Integrin alpha-6	ITGA6	126.6	100.56	20.8	19	30	19	1.877	1.849	0.224	0.206	0.115	0.000100988
P23246	Splicing factor, proline- and glutamine-rich	SFPQ	76.149	199.98	40.2	28	98	27	1.148	1.165	0.849	0.875	0.745	0.002775
P23258	Tubulin gamma-1 chain	TUBG1	51.169	31.248	17.3	6	7	6	0.898	0.818	1.057	1.21	1.321	0.085743
P23284	Peptidyl-prolyl cis-trans isomerase B	PPIB	23.742	51.345	49.1	12	27	12	0.939	0.907	1.065	1.039	1.14	0.0246
P23368	NAD-dependent malic enzyme, mitochondrial	ME2	65.443	79.466	14.9	8	12	7	1.392	1.447	0.602	0.609	0.427	0.00115891
P23381	Tryptophan--tRNA ligase, cytoplasmic	WARS	53.165	70.493	28	12	17	12	0.656	0.655	1.284	1.363	2.019	0.037602
P23396	40S ribosomal protein S3	RPS3	26.688	49.328	51	13	31	13	0.866	0.806	1.167	1.147	1.384	0.0095629
P23434	Glycine cleavage system H protein, mitochondrial	GCSH	18.884	14.488	17.3	2	3	2	1.224	1.288	0.765	0.782	0.616	0.0046779
P23497	Nuclear autoantigen Sp-100	SP100	100.42	14.474	6.1	6	8	4	1.396	1.402	0.619	0.68	0.464	0.00166391
P23508	Colorectal mutant cancer protein	MCC	93.026	3.1703	2.5	2	2	2
P23526	Adenosylhomocysteinase	AHCY	47.716	54.023	34.7	16	33	16	0.99	0.973	1.034	0.996	1.034	0.2488
P23528	Cofilin-1	CFL1	18.502	68.391	60.2	15	32	13	1.098	1.036	0.912	0.954	0.874	0.069981
P23588	Eukaryotic translation initiation factor 4B	EIF4B	69.15	103.91	28.5	23	37	23	0.67	0.584	1.314	1.34	2.116	0.0040965
P23634	Plasma membrane calcium-transporting ATPase 4	ATP2B4	137.92	97.962	22.3	22	37	16	1.313	1.298	0.704	0.752	0.558	0.0018952
P23677	Inositol-trisphosphate 3-kinase A	ITPKA	51.008	4.1656	2.8	1	1	1
P23743	Diacylglycerol kinase alpha	DGKA	82.629	29.239	12	8	9	8	0.892	0.861	1.108	1.151	1.289	0.0107988
P23786	Carnitine O-palmitoyltransferase 2, mitochondrial	CPT2	73.776	61.545	24.6	16	24	16	1.064	1.055	0.935	0.963	0.896	0.0172568
P23919	Thymidylate kinase	DTYMK	23.819	26.336	35.4	9	11	9	1.016	1.029	0.964	1.005	0.963	0.21926
P23921	Ribonucleoside-diphosphate reductase large subunit	RRM1	90.069	32.578	14	10	10	10	1.363	1.323	0.757	0.725	0.552	0.00180262
P24298	Alanine aminotransferase 1	GPT	54.636	2.3174	3.6	2	2	1
P24386	Rab proteins geranylgeranyltransferase component A 1	CHM	73.475	2.1447	1.1	1	1	1	1.07	1.032	0.966	0.952	0.912	0.045181
P24468	COUP transcription factor 2	NR2F2	45.571	15.799	14.3	7	13	1	1.125	1.235	0.864	0.825	0.716	0.028943
P24534	Elongation factor 1-beta	EEF1B2	24.763	23.485	38.7	8	17	6	0.968	0.925	1.049	1.045	1.106	0.043197
P24539	ATP synthase F(0) complex subunit B1, mitochondrial	ATP5F1	28.908	65.353	29.7	10	23	10	0.99	0.912	1.087	1.026	1.111	0.166801
P24592	Insulin-like growth factor-binding protein 6	IGFBP6	25.322	2.2043	4.2	1	1	1
P24666	Low molecular weight phosphotyrosine protein phosphatase	ACP1	18.042	19.163	26.6	4	6	4	0.718	0.701	1.3	1.288	1.824	0.00031835
P24752	Acetyl-CoA acetyltransferase, mitochondrial	ACAT1	45.199	80.867	41.2	18	51	18	0.564	0.555	1.415	1.395	2.511	0.000164085
P24821	Tenascin	TNC	240.85	3.0642	0.9	2	2	2	1.504	1.671	0.484	0.463	0.298	0.0056594
P24844	Myosin regulatory light polypeptide 9	MYL9	19.827	29.534	40.1	6	12	2	0.485	0.602	1.417	1.429	2.618	0.0044405
P24928	DNA-directed RNA polymerase II subunit RPB1	POLR2A	217.17	98.706	16.1	28	42	28	1.181	1.236	0.828	0.815	0.68	0.0052846
P24941	Cyclin-dependent kinase 2	CDK2	33.929	10.684	20.8	6	7	4	0.793	0.784	1.179	1.218	1.52	0.002377
P25205	DNA replication licensing factor MCM3	MCM3	90.98	165.45	36.9	34	49	34	0.782	0.742	1.182	1.242	1.591	0.0063593
P25325	3-mercaptopyruvate sulfurtransferase	MPST	33.178	15.469	20.2	5	5	5	1.058	1.135	0.891	0.908	0.82	0.037799
P25398	40S ribosomal protein S12	RPS12	14.515	35.591	53.8	7	24	7	0.857	0.823	1.108	1.157	1.348	0.0102372
P25440	Bromodomain-containing protein 2	BRD2	88.06	20.484	10.7	7	7	6	1.503	1.437	0.586	0.569	0.393	0.00145733
P25445	Tumor necrosis factor receptor superfamily member 6	FAS	37.732	3.5652	2.7	1	1	1	0.943	0.868	1.119	1.063	1.205	0.058157
P25490	Transcriptional repressor protein YY1	YY1	44.712	23.923	25.4	9	13	9	1.194	1.09	0.906	0.863	0.775	0.044581
P25685	DnaJ homolog subfamily B member 1	DNAJB1	38.044	23.685	34.7	10	11	9	0.947	1.087	0.985	0.958	0.955	0.58864
P25686	DnaJ homolog subfamily B member 2	DNAJB2	35.58	12.843	14.5	4	6	3	1.034	1.079	0.934	0.977	0.904	0.083258
P25705	ATP synthase subunit alpha, mitochondrial	ATP5A1	59.75	127.61	37.8	23	64	23	1.003	0.977	1.043	0.984	1.024	0.54182
P25774	Cathepsin S	CTSS	37.495	2.226	3	1	1	1
P25786	Proteasome subunit alpha type-1	PSMA1	29.555	66.373	55.5	16	31	16	0.957	0.891	1.047	1.101	1.162	0.072161
P25787	Proteasome subunit alpha type-2	PSMA2	25.898	13.707	16.7	4	5	4	0.989	1.234	0.797	1.016	0.816	0.33842
P25788	Proteasome subunit alpha type-3	PSMA3	28.433	41.474	45.1	12	22	12	0.959	0.88	1.064	1.108	1.181	0.066476
P25789	Proteasome subunit alpha type-4	PSMA4	29.483	38.226	31.4	9	20	9	0.938	0.837	1.076	1.118	1.236	0.061897
P25815	Protein S100-P	S100P	10.4	14.044	24.2	2	3	2	0.369	0.343	1.535	1.627	4.441	0.00151961
P26006	Integrin alpha-3	ITGA3	116.61	24.968	6.5	6	11	6	1.498	1.674	0.444	0.498	0.297	0.0067432
P26038	Moesin	MSN	67.819	95.451	41.9	31	55	21	1.366	1.254	0.705	0.734	0.549	0.0094603
P26196	Probable ATP-dependent RNA helicase DDX6	DDX6	54.416	27.144	18.4	8	12	8	1.002	1.015	1.012	0.969	0.982	0.50698
P26358	DNA (cytosine-5)-methyltransferase 1	DNMT1	183.16	75.262	17.8	25	36	25	1.212	1.127	0.854	0.834	0.722	0.0175202
P26368	Splicing factor U2AF 65 kDa subunit	U2AF2	53.5	36.527	25.1	9	21	9	1.176	1.193	0.822	0.828	0.696	0.00062404
P26373	60S ribosomal protein L13	RPL13	24.261	39.833	43.1	11	24	11	0.96	0.849	1.122	1.079	1.217	0.081144
P26374	Rab proteins geranylgeranyltransferase component A 2	CHML	74.071	5.3297	2.6	2	2	2	0.606	0.623	1.252	1.46	2.207	0.0192369
P26440	Isovaleryl-CoA dehydrogenase, mitochondrial	IVD	46.319	26.187	18.7	8	11	8	0.918	0.943	1.092	1.017	1.133	0.088359
P26447	Protein S100-A4	S100A4	11.728	2.1818	7.9	1	1	1	1.901	1.614	0.301	0.324	0.178	0.00978
P26572	Alpha-1,3-mannosyl-glycoprotein 2-beta-N-acetylglucosaminyltransferase	MGAT1	50.878	2.7178	4.9	2	2	2	1.156	1.064	0.859	0.95	0.815	0.086463
P26583	High mobility group protein B2	HMGB2	24.033	25.023	29.7	8	14	7	1.27	1.057	0.87	0.783	0.71	0.099456
P26599	Polypyrimidine tract-binding protein 1	PTBP1	57.221	95.145	25.8	11	27	8	1.216	1.288	0.806	0.739	0.617	0.0103573
P26639	Threonine--tRNA ligase, cytoplasmic	TARS	83.434	82.187	31.1	20	36	19	0.854	0.825	1.143	1.144	1.362	0.03036
P26640	Valine--tRNA ligase	VARS	140.47	102.83	28.2	31	50	31	1.037	1.002	0.981	0.972	0.958	0.140342
P26641	Elongation factor 1-gamma	EEF1G	50.118	76.206	36.4	19	44	19	0.961	0.907	1.048	1.087	1.143	0.056976
P26885	Peptidyl-prolyl cis-trans isomerase FKBP2	FKBP2	15.649	11.389	33.1	5	9	5	1.086	1.099	0.93	0.936	0.854	0.0020042
P27105	Erythrocyte band 7 integral membrane protein	STOM	31.73	91.299	31.6	7	13	7	1.43	1.367	0.636	0.649	0.459	0.00180257
P27144	Adenylate kinase 4, mitochondrial	AK4	25.268	31.765	36.8	8	16	8	1.139	1.206	0.856	0.841	0.724	0.0110404
P27338	Amine oxidase [flavin-containing] B	MAOB	58.762	72.375	30.6	17	27	14	0.791	0.759	1.2	1.199	1.548	0.023998
P27348	14-3-3 protein theta	YWHAQ	27.764	47.622	38.4	12	38	7	0.771	0.736	1.243	1.257	1.659	0.001439
P27361	Mitogen-activated protein kinase 3	MAPK3	43.135	2.484	4.2	2	2	2
P27449	V-type proton ATPase 16 kDa proteolipid subunit	ATP6V0C	15.736	4.2711	11.6	1	1	1	0.889	0.81	1.257	1.03	1.346	0.134244
P27540	Aryl hydrocarbon receptor nuclear translocator	ARNT	86.636	11.312	4.9	3	3	3	0.866	0.91	1.205	1.015	1.25	0.150557
P27635	60S ribosomal protein L10	RPL10	24.604	30.267	29.4	8	17	8	0.908	0.876	1.121	1.128	1.261	0.0049229
P27694	Replication protein A 70 kDa DNA-binding subunit	RPA1	68.137	47.429	25.6	13	19	13	0.812	0.798	1.158	1.222	1.478	0.0071607
P27695	DNA-(apurinic or apyrimidinic site) lyase	APEX1	35.554	55.789	43.7	11	17	11	0.788	0.784	1.194	1.238	1.547	0.0026244
P27701	CD82 antigen	CD82	29.625	5.061	3.7	1	1	1
P27708	CAD protein	CAD	242.98	178.62	19.4	35	53	31	0.751	0.732	1.196	1.254	1.652	0.00396
P27797	Calreticulin	CALR	48.141	93.526	36	13	42	13	1.079	1.033	0.947	0.928	0.888	0.041381
P27816	Microtubule-associated protein 4	MAP4	121	185.49	41.7	43	82	43	0.644	0.569	1.368	1.342	2.234	0.0027999
P27824	Calnexin	CANX	67.567	163.22	38.7	27	80	27	1.055	1.059	0.967	0.935	0.9	0.022363
P28062	Proteasome subunit beta type-8	PSMB8	30.354	5.0172	10.1	2	2	2
P28065	Proteasome subunit beta type-9	PSMB9	23.264	7.5345	18.7	4	5	4	1.253	1.13	0.844	0.818	0.697	0.029082
P28066	Proteasome subunit alpha type-5	PSMA5	26.411	61.333	38.2	7	20	7	0.833	0.787	1.158	1.188	1.448	0.0056767
P28070	Proteasome subunit beta type-4	PSMB4	29.204	13.427	15.9	4	10	4	0.928	0.837	1.078	1.121	1.246	0.049799
P28072	Proteasome subunit beta type-6	PSMB6	25.357	26.806	25.1	7	14	7	0.923	0.883	1.107	1.069	1.205	0.02152
P28074	Proteasome subunit beta type-5	PSMB5	28.48	37.627	27	7	17	7	0.911	0.877	1.075	1.105	1.219	0.0131186
P28288	ATP-binding cassette sub-family D member 3	ABCD3	75.475	39.142	20.6	13	19	13	0.799	0.715	1.23	1.214	1.614	0.0083442
P28290	Sperm-specific antigen 2	SSFA2	138.38	32.726	9.1	11	19	11	0.878	0.982	1.089	1.032	1.14	0.158723
P28331	NADH-ubiquinone oxidoreductase 75 kDa subunit, mitochondrial	NDUFS1	79.467	200.86	31.8	21	37	21	1.018	1.014	0.984	0.977	0.965	0.0126551
P28340	DNA polymerase delta catalytic subunit	POLD1	123.63	56.674	11.2	12	15	12	0.865	0.915	1.082	1.136	1.246	0.027085
P28347	Transcriptional enhancer factor TEF-1	TEAD1	47.945	7.4031	5.2	3	3	3	1.035	0.988	1.113	0.88	0.985	0.9111
P28370	Probable global transcription activator SNF2L1	SMARCA1	122.6	4.3108	8.5	10	17	1	1.067	1.203	0.852	0.917	0.779	0.079836
P28482	Mitogen-activated protein kinase 1	MAPK1	41.389	17.972	11.4	6	7	6	0.758	0.806	1.166	1.245	1.542	0.0117011
P28702	Retinoic acid receptor RXR-beta	RXRB	56.921	12.838	8.8	4	4	3	0.896	1.078	0.993	1.047	1.033	0.76128
P28715	DNA repair protein complementing XP-G cells	ERCC5	133.11	10.816	4.5	5	5	5	0.943	0.879	1.032	1.139	1.192	0.107443
P28799	Granulins	GRN	63.544	65.786	26.1	11	23	11	0.862	0.93	1.121	1.11	1.245	0.023744
P28838	Cytosol aminopeptidase	LAP3	56.166	57.654	33.1	15	21	15	1.188	1.209	0.811	0.847	0.692	0.0031628
P29034	Protein S100-A2	S100A2	11.117	7.0648	27.6	4	5	4	2.043	1.863	0.146	0.171	0.081	0.002557
P29083	General transcription factor IIE subunit 1	GTF2E1	49.452	9.0541	10.5	4	4	4	0.826	0.846	1.045	1.167	1.323	0.048622
P29084	Transcription initiation factor IIE subunit beta	GTF2E2	33.043	19.796	25.4	7	8	7	0.809	0.734	1.181	1.186	1.534	0.0082195
P29122	Proprotein convertase subtilisin/kexin type 6	PCSK6	106.42	5.4681	2.4	2	2	2
P29144	Tripeptidyl-peptidase 2	TPP2	138.35	62.296	17.1	22	31	22	0.954	0.884	1.075	1.083	1.174	0.045217
P29218	Inositol monophosphatase 1	IMPA1	30.188	5.3459	6.9	2	2	2	0.86	0.818	1.138	1.167	1.374	0.0065606
P29317	Ephrin type-A receptor 2	EPHA2	108.27	66.132	19.1	15	19	15	1.649	1.788	0.351	0.356	0.206	0.032403
P29323	Ephrin type-B receptor 2	EPHB2	117.49	17.024	4.8	4	4	4	0.851	1.001	1.116	1.02	1.153	0.25182
P29353	SHC-transforming protein 1	SHC1	62.821	17.344	14.1	7	8	7	0.956	0.905	1.058	1.076	1.147	0.037079
P29372	DNA-3-methyladenine glycosylase	MPG	32.868	27.323	32.9	8	10	8	0.938	0.938	1.049	1.072	1.131	0.0086991
P29374	AT-rich interactive domain-containing protein 4A	ARID4A	142.75	10.274	3.6	5	5	5	1.08	1.263	0.871	0.786	0.707	0.076698
P29375	Lysine-specific demethylase 5A	KDM5A	192.09	3.2062	0.5	1	1	1	1.085	1.268	0.792	0.902	0.72	0.090895
P29401	Transketolase	TKT	67.877	223.46	42.2	28	76	28	0.422	0.371	1.569	1.553	3.937	0.00052315
P29466	Caspase-1	CASP1	45.158	3.968	4.7	2	3	2	0.945	0.88	1.106	1.064	1.189	0.046816
P29508	Serpin B3	SERPINB3	44.564	5.9934	5.9	3	4	3	1.601	1.447	0.543	0.513	0.346	0.0061432
P29558	RNA-binding motif, single-stranded-interacting protein 1	RBMS1	44.505	10.117	11.6	4	7	3	0.82	0.937	1.139	1.105	1.277	0.057264
P29590	Protein PML	PML	97.55	48.073	17.5	15	18	15	1.337	1.374	0.641	0.698	0.494	0.0024421
P29692	Elongation factor 1-delta	EEF1D	31.121	98.247	43.1	10	20	8	1.032	1.032	0.932	0.989	0.931	0.128877
P29966	Myristoylated alanine-rich C-kinase substrate	MARCKS	31.554	46.285	33.4	7	15	7	1.257	1.103	0.833	0.841	0.709	0.046999
P29992	Guanine nucleotide-binding protein subunit alpha-11	GNA11	42.123	23.792	23.4	8	11	3	1.124	1.102	0.915	0.889	0.81	0.0064554
P30038	Delta-1-pyrroline-5-carboxylate dehydrogenase, mitochondrial	ALDH4A1	61.719	14.515	9.2	5	8	5	0.717	0.719	1.278	1.238	1.752	0.00137617
P30040	Endoplasmic reticulum resident protein 29	ERP29	28.993	39.742	39.5	11	24	11	0.838	0.869	1.156	1.126	1.337	0.0055808
P30041	Peroxiredoxin-6	PRDX6	25.035	42.734	54	11	19	11	0.729	0.697	1.253	1.279	1.776	0.00138343
P30042	ES1 protein homolog, mitochondrial	C21orf33	28.17	34.816	31	8	12	8	0.928	0.924	1.111	1.018	1.15	0.096805
P30043	Flavin reductase (NADPH)	BLVRB	22.119	15.771	26.7	5	10	5	0.729	0.737	1.199	1.248	1.669	0.0025558
P30044	Peroxiredoxin-5, mitochondrial	PRDX5	22.086	60.524	36.9	7	16	7	0.935	0.988	1.085	0.99	1.079	0.29716
P30046	D-dopachrome decarboxylase	DDT	12.712	24.276	46.6	5	8	5	0.663	0.906	1.289	1.005	1.462	0.191962
P30048	Thioredoxin-dependent peroxide reductase, mitochondrial	PRDX3	27.692	31.316	30.9	7	19	7	1.023	0.991	0.985	0.977	0.974	0.25562
P30049	ATP synthase subunit delta, mitochondrial	ATP5D	17.49	16.754	22.6	3	9	3	1.024	1.096	0.886	0.981	0.881	0.167816
P30050	60S ribosomal protein L12	RPL12	17.818	86.211	69.1	10	18	10	0.911	0.892	1.058	1.079	1.185	0.0071163
P30084	Enoyl-CoA hydratase, mitochondrial	ECHS1	31.387	70.871	50.7	13	26	13	1.037	0.991	1.02	0.981	0.987	0.69818
P30085	UMP-CMP kinase	CMPK1	22.222	10.673	12.8	2	2	2	0.721	0.654	1.193	1.384	1.874	0.027202
P30086	Phosphatidylethanolamine-binding protein 1	PEBP1	21.057	32.741	55.1	8	14	8	0.706	0.695	1.257	1.308	1.831	0.0020015
P30101	Protein disulfide-isomerase A3	PDIA3	56.782	171.5	47.7	32	82	32	1.178	1.201	0.819	0.826	0.691	0.00107556
P30153	Serine/threonine-protein phosphatase 2A 65 kDa regulatory subunit A alpha isoform	PPP2R1A	65.308	75.831	31.2	16	27	16	0.924	0.915	1.038	1.088	1.156	0.029937
P30154	Serine/threonine-protein phosphatase 2A 65 kDa regulatory subunit A beta isoform	PPP2R1B	66.213	3.0724	1.3	1	1	1	0.721	0.66	1.275	1.299	1.864	0.0030028
P30260	Cell division cycle protein 27 homolog	CDC27	91.866	33.394	13.3	11	13	11	1.012	0.965	1.026	1.01	1.03	0.35668
P30405	Peptidyl-prolyl cis-trans isomerase F, mitochondrial	PPIF	22.04	9.7236	27.5	7	9	5	1.433	1.301	0.678	0.634	0.48	0.0094395
P30408	Transmembrane 4 L6 family member 1	TM4SF1	21.632	2.0737	4.5	1	1	1	0.353	0.431	1.641	1.482	3.983	0.0056821
P30414	NK-tumor recognition protein	NKTR	165.67	11.762	2.2	3	3	3	1.219	1.256	0.793	0.788	0.639	0.00173981
P30419	Glycylpeptide N-tetradecanoyltransferase 1	NMT1	56.806	45.755	22.2	9	12	9	0.82	0.76	1.208	1.242	1.551	0.0062225
P30450	HLA class I histocompatibility antigen, A-26 alpha chain	HLA-A	41.061	-2	37.5	12	24	0
P30453	HLA class I histocompatibility antigen, A-34 alpha chain	HLA-A	41.054	30.018	40.8	13	27	0
P30459	HLA class I histocompatibility antigen, A-74 alpha chain	HLA-A	40.89	5.1291	37.3	12	22	0
P30466	HLA class I histocompatibility antigen, B-18 alpha chain	HLA-B	40.274	3.2043	25.7	9	19	0
P30501	HLA class I histocompatibility antigen, Cw-2 alpha chain	HLA-C	41.094	5.3582	31.4	9	18	0
P30519	Heme oxygenase 2	HMOX2	36.032	50.339	39.6	14	24	14	1.087	1.085	0.944	0.935	0.865	0.00098432
P30520	Adenylosuccinate synthetase isozyme 2	ADSS	50.097	61.41	18	6	8	6	1.06	1.1	0.885	0.987	0.867	0.11936
P30530	Tyrosine-protein kinase receptor UFO	AXL	98.335	3.3269	1.3	1	1	1
P30533	Alpha-2-macroglobulin receptor-associated protein	LRPAP1	41.465	60.67	47.1	21	27	21	0.766	0.776	1.21	1.203	1.565	0.000198173
P30536	Translocator protein	TSPO	18.828	4.9628	9.5	2	4	2	0.986	0.958	1.045	0.981	1.042	0.36132
P30566	Adenylosuccinate lyase	ADSL	54.889	20.599	10.1	6	10	6	0.999	0.915	1.045	1.067	1.103	0.150178
P30622	CAP-Gly domain-containing linker protein 1	CLIP1	162.24	125.98	28.2	39	49	34	0.744	0.739	1.231	1.261	1.68	0.00090367
P30626	Sorcin	SRI	21.676	16.168	20.2	4	11	4	0.797	0.775	1.185	1.184	1.507	0.00076133
P30740	Leukocyte elastase inhibitor	SERPINB1	42.741	47.766	31.7	10	17	10	0.856	0.85	1.143	1.158	1.349	0.00073821
P30825	High affinity cationic amino acid transporter 1	SLC7A1	67.638	6.6001	4.1	3	5	3	1.317	1.287	0.778	0.724	0.577	0.0031238
P30837	Aldehyde dehydrogenase X, mitochondrial	ALDH1B1	57.206	49.785	22.4	11	13	11	1.332	1.363	0.713	0.688	0.52	0.00094292
P30838	Aldehyde dehydrogenase, dimeric NADP-preferring	ALDH3A1	50.394	24.562	16.8	7	11	7	0.446	0.406	1.56	1.461	3.546	0.0024173
P30876	DNA-directed RNA polymerase II subunit RPB2	POLR2B	133.9	52.074	13.3	15	22	15	1.209	1.079	0.916	0.856	0.774	0.069104
P31040	Succinate dehydrogenase [ubiquinone] flavoprotein subunit, mitochondrial	SDHA	72.691	110	35.4	20	41	20	1.159	1.13	0.863	0.897	0.769	0.0070604
P31150	Rab GDP dissociation inhibitor alpha	GDI1	50.582	16.563	24.6	9	13	5	0.875	0.937	1.075	1.119	1.211	0.037401
P31153	S-adenosylmethionine synthase isoform type-2	MAT2A	43.66	26.974	21	10	15	10	0.785	0.702	1.234	1.214	1.646	0.0078002
P31327	Carbamoyl-phosphate synthase [ammonia], mitochondrial	CPS1	164.94	302.04	33.8	52	112	48	0.273	0.269	1.691	1.637	6.14	0.00037877
P31350	Ribonucleoside-diphosphate reductase subunit M2	RRM2	44.877	19.22	14.9	6	6	6	1.083	1.016	0.974	0.971	0.927	0.148537
P31431	Syndecan-4	SDC4	21.641	10.158	20.2	4	6	4	1.37	1.445	0.63	0.642	0.452	0.0024172
P31641	Sodium- and chloride-dependent taurine transporter	SLC6A6	69.829	7.0105	2.7	1	1	1	1.098	1.035	0.962	0.928	0.886	0.076916
P31689	DnaJ homolog subfamily A member 1	DNAJA1	44.868	32.196	26.2	10	12	10	1.051	0.952	1	1.019	1.008	0.88846
P31751	RAC-beta serine/threonine-protein kinase	AKT2	55.768	2.5888	3.7	2	2	2
P31930	Cytochrome b-c1 complex subunit 1, mitochondrial	UQCRC1	52.645	41.088	16.2	8	16	7	0.985	1.036	1.007	0.995	0.991	0.7516
P31937	3-hydroxyisobutyrate dehydrogenase, mitochondrial	HIBADH	35.329	96.317	32.7	7	13	7	1.012	1.005	0.976	1.024	0.992	0.75946
P31939	Bifunctional purine biosynthesis protein PURH	ATIC	64.615	67.072	23	11	17	11	1.024	1.041	0.966	0.985	0.945	0.046555
P31942	Heterogeneous nuclear ribonucleoprotein H3	HNRNPH3	36.926	46.772	40.5	11	28	10	1.112	1.165	0.886	0.912	0.79	0.0148558
P31943	Heterogeneous nuclear ribonucleoprotein H	HNRNPH1	49.229	125.51	39.4	16	63	5	1.187	1.271	0.803	0.814	0.658	0.0099977
P31946	14-3-3 protein beta/alpha	YWHAB	28.082	88.936	40.7	10	38	4	0.967	0.912	1.041	1.077	1.127	0.068019
P31947	14-3-3 protein sigma	SFN	27.774	35.212	43.5	11	28	8	1.206	1.111	0.804	0.908	0.739	0.050161
P31948	Stress-induced-phosphoprotein 1	STIP1	62.639	128.01	53	36	67	36	1.052	1.002	0.954	0.998	0.95	0.26534
P31949	Protein S100-A11	S100A11	11.74	13.572	37.1	4	11	4	1.016	1.044	0.997	1.042	0.99	0.73022
P32004	Neural cell adhesion molecule L1	L1CAM	140	51.156	12.2	13	18	13	0.782	0.845	1.128	1.194	1.427	0.016801
P32119	Peroxiredoxin-2	PRDX2	21.892	19.253	40.4	9	15	8	0.726	0.697	1.248	1.238	1.747	0.00083586
P32245	Melanocortin receptor 4	MC4R	36.942	-2	2.1	1	1	1	0.527	0.531	1.501	1.372	2.716	0.045197
P32322	Pyrroline-5-carboxylate reductase 1, mitochondrial	PYCR1	33.36	88.827	44.5	10	13	9	0.934	1.015	1.007	1.009	1.034	0.56014
P32519	ETS-related transcription factor Elf-1	ELF1	67.497	7.3696	2.9	1	1	1
P32754	4-hydroxyphenylpyruvate dioxygenase	HPD	44.934	53.734	29	11	16	11	0.299	0.256	1.691	1.605	5.939	0.00122413
P32780	General transcription factor IIH subunit 1	GTF2H1	62.031	20.91	13	7	8	7	1.194	1.146	0.855	0.847	0.727	0.0057636
P32856	Syntaxin-2	STX2	33.341	10.834	16.7	4	4	4	0.72	0.631	1.307	1.294	1.925	0.0051389
P32926	Desmoglein-3	DSG3	107.53	14.383	7.1	5	8	5	1.762	1.616	0.353	0.39	0.22	0.0032556
P32929	Cystathionine gamma-lyase	CTH	44.508	52.125	31.4	11	19	11	0.364	0.292	1.646	1.594	4.939	0.00117963
P32969	60S ribosomal protein L9	RPL9	21.863	24.647	18.8	4	13	4	0.868	0.823	1.099	1.164	1.338	0.018576
P33121	Long-chain-fatty-acid--CoA ligase 1	ACSL1	77.942	46.64	19.9	13	15	13	0.712	0.725	1.262	1.251	1.749	0.00025519
P33176	Kinesin-1 heavy chain	KIF5B	109.68	157.59	34.5	32	47	24	0.543	0.528	1.414	1.455	2.679	0.00058453
P33240	Cleavage stimulation factor subunit 2	CSTF2	60.959	44.306	26.2	13	25	8	1.149	1.248	0.813	0.838	0.689	0.0182219
P33316	Deoxyuridine 5-triphosphate nucleotidohydrolase, mitochondrial	DUT	26.563	39.159	38.1	10	15	10	0.753	0.783	1.263	1.224	1.619	0.0026631
P33527	Multidrug resistance-associated protein 1	ABCC1	171.59	53.696	9.3	14	19	13	1.02	1	1.004	1.01	0.997	0.80088
P33897	ATP-binding cassette sub-family D member 1	ABCD1	82.936	27.582	11.3	8	10	8	0.644	0.644	1.356	1.282	2.048	0.0029956
P33908	Mannosyl-oligosaccharide 1,2-alpha-mannosidase IA	MAN1A1	72.968	5.0157	6	4	4	3	0.852	0.941	1.09	1.113	1.229	0.046765
P33947	ER lumen protein-retaining receptor 2	KDELR2	24.422	2.4517	3.8	1	2	1	0.937	1.025	1.001	1.048	1.044	0.47514
P33991	DNA replication licensing factor MCM4	MCM4	96.557	133.12	34.3	30	44	30	0.776	0.775	1.183	1.214	1.545	0.023325
P33992	DNA replication licensing factor MCM5	MCM5	82.285	146.74	39.9	30	62	30	0.746	0.738	1.215	1.24	1.654	0.00072499
P33993	DNA replication licensing factor MCM7	MCM7	81.307	76.704	36	22	38	22	0.794	0.76	1.193	1.253	1.574	0.0059222
P34896	Serine hydroxymethyltransferase, cytosolic	SHMT1	53.082	10.985	12.4	6	8	4	0.678	0.697	1.283	1.299	1.878	0.00042162
P34897	Serine hydroxymethyltransferase, mitochondrial	SHMT2	55.992	118.18	44.6	19	40	17	1.051	1.114	0.948	0.91	0.858	0.052918
P34913	Bifunctional epoxide hydrolase 2	EPHX2	62.615	2.2523	4.1	1	1	1
P34932	Heat shock 70 kDa protein 4	HSPA4	94.33	233.81	43.9	35	69	33	0.76	0.723	1.211	1.257	1.664	0.0035764
P35052	Glypican-1	GPC1	61.68	52.744	22.6	10	13	10	1.56	1.503	0.528	0.516	0.341	0.00083566
P35080	Profilin-2	PFN2	15.046	15.356	42.9	6	6	6	0.728	0.733	1.26	1.18	1.67	0.0066385
P35221	Catenin alpha-1	CTNNA1	100.07	142.59	28.3	23	35	16	1.297	1.236	0.733	0.74	0.582	0.0033392
P35222	Catenin beta-1	CTNNB1	85.496	44.969	18.3	12	20	9	1.496	1.438	0.632	0.593	0.418	0.00166419
P35226	Polycomb complex protein BMI-1	BMI1	36.949	2.1636	2.5	1	1	1	1	1.056	1.011	0.953	0.955	0.37204
P35232	Prohibitin	PHB	29.804	51.853	47.4	13	22	13	1.011	1.039	0.983	0.977	0.956	0.088063
P35237	Serpin B6	SERPINB6	42.621	33.795	24.5	8	11	8	0.956	0.809	1.101	1.125	1.261	0.090455
P35240	Merlin	NF2	69.689	8.1871	6.4	4	4	4	1.029	1.022	0.967	0.999	0.959	0.121938
P35241	Radixin	RDX	68.563	72.903	36.5	27	47	15	0.842	0.742	1.174	1.18	1.486	0.0165045
P35244	Replication protein A 14 kDa subunit	RPA3	13.569	9.4193	21.5	2	7	2	0.793	0.833	1.219	1.104	1.429	0.029183
P35249	Replication factor C subunit 4	RFC4	39.681	24.331	25.9	8	13	8	1.152	1.133	0.832	0.87	0.745	0.0052643
P35250	Replication factor C subunit 2	RFC2	39.157	27.97	27.4	9	13	9	1.152	1.151	0.893	0.878	0.769	0.00079878
P35251	Replication factor C subunit 1	RFC1	128.25	30.368	10.5	10	10	10	1.315	1.088	0.946	0.697	0.684	0.152759
P35268	60S ribosomal protein L22	RPL22	14.787	16.556	18.8	2	6	2	0.879	0.852	1.193	1.078	1.312	0.044676
P35269	General transcription factor IIF subunit 1	GTF2F1	58.24	36.697	19.7	9	13	9	1.193	1.109	0.874	0.896	0.769	0.025621
P35270	Sepiapterin reductase	SPR	28.048	9.4712	13.4	3	3	3	0.946	1.029	1.016	1.022	1.032	0.52804
P35354	Prostaglandin G/H synthase 2	PTGS2	68.995	4.6357	4	2	2	2	0.747	0.847	1.226	1.16	1.497	0.022125
P35555	Fibrillin-1	FBN1	312.24	4.1709	0.9	3	3	2
P35573	Glycogen debranching enzyme	AGL	174.76	62.872	14.8	22	26	22	0.51	0.5	1.414	1.51	2.895	0.0025367
P35579	Myosin-9	MYH9	226.53	323.31	46	97	221	79	0.907	0.859	1.079	1.139	1.256	0.027701
P35580	Myosin-10	MYH10	229	13.535	9.6	21	32	4	1.739	1.523	0.405	0.452	0.263	0.0083413
P35606	Coatomer subunit beta	COPB2	102.49	85.838	24.7	21	32	21	0.744	0.68	1.256	1.297	1.793	0.0045008
P35610	Sterol O-acyltransferase 1	SOAT1	64.734	34.747	14.4	6	9	6	0.547	0.635	1.407	1.352	2.334	0.0043012
P35611	Alpha-adducin	ADD1	80.954	15.187	5.6	4	4	4	1.485	1.313	0.615	0.665	0.457	0.0136396
P35613	Basigin	BSG	42.2	64.153	23.6	7	18	7	1.108	1.169	0.875	0.897	0.778	0.0160958
P35625	Metalloproteinase inhibitor 3	TIMP3	24.145	5.2196	9.5	2	2	2	0.957	0.99	1.016	1.045	1.059	0.121937
P35637	RNA-binding protein FUS	FUS	53.425	44.386	19	10	29	8	1.056	0.992	0.955	0.973	0.941	0.21284
P35638	DNA damage-inducible transcript 3 protein	DDIT3	19.175	2.1225	5.9	1	1	1	0.629	0.705	1.337	1.284	1.965	0.0051415
P35658	Nuclear pore complex protein Nup214	NUP214	213.62	143.82	17.8	28	43	28	1.114	1.095	0.911	0.946	0.841	0.0125598
P35659	Protein DEK	DEK	42.674	62.584	32.8	14	27	14	1.387	1.326	0.694	0.669	0.502	0.0023781
P35680	Hepatocyte nuclear factor 1-beta	HNF1B	61.323	2.3159	1.6	1	1	1
P35754	Glutaredoxin-1	GLRX	11.776	3.7917	10.4	1	1	1	0.498	0.514	1.382	1.528	2.875	0.0059375
P35813	Protein phosphatase 1A	PPM1A	42.447	7.946	11.3	4	4	4	0.947	0.835	1.126	1.083	1.24	0.070677
P35869	Aryl hydrocarbon receptor	AHR	96.146	7.1544	3.7	3	3	3
P35914	Hydroxymethylglutaryl-CoA lyase, mitochondrial	HMGCL	34.36	17.044	20.9	6	6	6	0.579	0.603	1.382	1.396	2.35	0.00030147
P35998	26S protease regulatory subunit 7	PSMC2	48.633	70.747	40.2	18	29	18	0.964	0.9	1.074	1.071	1.151	0.048258
P36404	ADP-ribosylation factor-like protein 2	ARL2	20.878	9.6174	10.9	2	2	2	1.114	1.611	0.61	0.755	0.501	0.119495
P36507	Dual specificity mitogen-activated protein kinase kinase 2	MAP2K2	44.424	30.48	15	5	7	3	0.731	0.664	1.303	1.275	1.848	0.0037433
P36542	ATP synthase subunit gamma, mitochondrial	ATP5C1	32.996	35.039	27.9	8	22	8	0.992	0.95	1.066	1.019	1.074	0.151378
P36543	V-type proton ATPase subunit E 1	ATP6V1E1	26.145	18.294	19	4	7	4	0.818	0.765	1.223	1.173	1.514	0.0079383
P36551	Oxygen-dependent coproporphyrinogen-III oxidase, mitochondrial	CPOX	50.151	45.781	15.9	5	7	5	1.208	1.182	0.826	0.863	0.707	0.0041379
P36578	60S ribosomal protein L4	RPL4	47.697	112.4	42.9	16	38	16	0.939	0.878	1.062	1.108	1.194	0.043784
P36776	Lon protease homolog, mitochondrial	LONP1	106.49	112.67	31.5	27	46	27	0.795	0.741	1.232	1.212	1.591	0.003999
P36871	Phosphoglucomutase-1	PGM1	61.448	57.093	34.9	18	22	18	0.54	0.586	1.351	1.415	2.456	0.0023008
P36873	Serine/threonine-protein phosphatase PP1-gamma catalytic subunit	PPP1CC	36.983	7.7937	30	8	19	2	1.142	1.319	0.725	0.87	0.648	0.063259
P36915	Guanine nucleotide-binding protein-like 1	GNL1	68.66	8.561	6.8	4	4	4	1.168	1.009	0.912	0.934	0.848	0.175303
P36941	Tumor necrosis factor receptor superfamily member 3	LTBR	46.709	9.3339	6.4	2	2	2
P36952	Serpin B5	SERPINB5	42.1	27.164	20.8	7	9	7	1.851	1.752	0.278	0.259	0.149	0.00107964
P36954	DNA-directed RNA polymerase II subunit RPB9	POLR2I	14.523	8.2656	24.8	3	5	3	1.23	1.08	0.825	0.896	0.745	0.071036
P36956	Sterol regulatory element-binding protein 1	SREBF1	121.67	12.251	4.4	6	6	6	1.266	1.125	0.848	0.806	0.692	0.037618
P36957	Dihydrolipoyllysine-residue succinyltransferase component of 2-oxoglutarate dehydrogenase complex, mitochondrial	DLST	48.755	55.485	28	13	19	13	0.985	1.011	1.003	1.016	1.012	0.51174
P37108	Signal recognition particle 14 kDa protein	SRP14	14.57	28.446	56.6	7	10	7	0.989	0.929	1.06	1.043	1.096	0.097322
P37198	Nuclear pore glycoprotein p62	NUP62	53.254	25.48	12.3	4	7	4	1.119	1.259	0.849	0.846	0.713	0.128739
P37235	Hippocalcin-like protein 1	HPCAL1	22.313	38.601	44.6	9	18	9	0.666	0.684	1.29	1.337	1.946	0.00154484
P37268	Squalene synthase	FDFT1	48.115	21.462	20.4	8	10	8	1.781	1.468	0.436	0.415	0.262	0.0166832
P37802	Transgelin-2	TAGLN2	22.391	61.827	51.8	10	26	10	0.923	0.853	1.072	1.152	1.252	0.051957
P37837	Transaldolase	TALDO1	37.54	71.71	42.7	17	44	17	0.429	0.386	1.498	1.58	3.777	0.00166492
P37840	Alpha-synuclein	SNCA	14.46	4.957	17.1	2	3	2	0.585	0.499	1.445	1.4	2.625	0.0030221
P38117	Electron transfer flavoprotein subunit beta	ETFB	27.843	54.435	48.2	12	32	12	1.079	1.109	0.912	0.928	0.841	0.0094155
P38159	RNA-binding motif protein, X chromosome	RBMX	42.331	87.274	54	25	51	9	1.161	1.182	0.869	0.841	0.73	0.0030416
P38398	Breast cancer type 1 susceptibility protein	BRCA1	207.72	2.1867	0.6	1	1	1
P38432	Coilin	COIL	62.608	20.604	12.2	5	6	5	1.07	1.063	0.903	0.955	0.871	0.034524
P38435	Vitamin K-dependent gamma-carboxylase	GGCX	87.56	8.7841	5.5	4	6	4	0.937	0.914	1.068	1.079	1.16	0.0073386
P38606	V-type proton ATPase catalytic subunit A	ATP6V1A	68.303	51.403	17.7	11	18	11	0.767	0.785	1.191	1.178	1.526	0.00073889
P38646	Stress-70 protein, mitochondrial	HSPA9	73.68	254.2	51.8	36	125	35	0.937	0.952	1.045	1.061	1.115	0.0100604
P38919	Eukaryotic initiation factor 4A-III	EIF4A3	46.871	64.543	37.2	20	37	15	1.152	1.209	0.855	0.786	0.695	0.0151011
P39019	40S ribosomal protein S19	RPS19	16.06	44.913	56.6	11	21	11	0.769	0.807	1.316	1.15	1.565	0.034718
P39023	60S ribosomal protein L3	RPL3	46.108	68.792	40.9	22	38	22	0.908	0.856	1.112	1.133	1.273	0.0133212
P39059	Collagen alpha-1(XV) chain	COL15A1	141.72	6.7858	1.2	1	1	1	0.744	0.716	1.294	1.21	1.715	0.0071182
P39060	Collagen alpha-1(XVIII) chain	COL18A1	178.19	29.289	3.7	6	7	6	0.435	0.506	1.536	1.467	3.191	0.0022987
P39210	Protein Mpv17	MPV17	19.733	5.9489	4.5	2	4	2	0.631	0.669	1.356	1.295	2.039	0.0028189
P39656	Dolichyl-diphosphooligosaccharide--protein glycosyltransferase 48 kDa subunit	DDOST	50.8	50.574	20.8	10	17	10	1.12	1.012	0.996	0.922	0.9	0.24376
P39687	Acidic leucine-rich nuclear phosphoprotein 32 family member A	ANP32A	28.585	19.421	32.9	7	10	5	0.859	0.886	1.1	1.145	1.287	0.0108386
P39748	Flap endonuclease 1	FEN1	42.592	31.633	25.3	9	13	8	0.707	0.675	1.288	1.286	1.863	0.00072136
P39880	Homeobox protein cut-like 1	CUX1	164.19	53.612	14	21	25	7	0.776	0.831	1.203	1.198	1.494	0.0048015
P40121	Macrophage-capping protein	CAPG	38.498	21.278	16.4	5	6	5	0.795	0.805	1.157	1.22	1.486	0.0066762
P40123	Adenylyl cyclase-associated protein 2	CAP2	52.823	38.558	26.6	11	16	10	0.658	0.598	1.309	1.352	2.119	0.0027445
P40222	Alpha-taxilin	TXLNA	61.89	44.702	22.2	12	16	12	0.81	0.753	1.203	1.24	1.563	0.0059153
P40227	T-complex protein 1 subunit zeta	CCT6A	58.024	87.428	28.8	17	30	17	0.974	0.885	1.061	1.064	1.143	0.20566
P40425	Pre-B-cell leukemia transcription factor 2	PBX2	45.881	7.529	5.3	3	3	3	1.023	1	0.996	0.995	0.984	0.29902
P40429	60S ribosomal protein L13a	RPL13A	23.577	33.943	40.4	10	27	10	0.947	0.935	1.068	1.061	1.131	0.0031443
P40616	ADP-ribosylation factor-like protein 1	ARL1	20.417	25.853	27.1	4	5	4	0.908	0.922	1.082	1.086	1.185	0.00185526
P40692	DNA mismatch repair protein Mlh1	MLH1	84.6	21.715	12.3	9	10	9	0.872	0.844	1.164	1.14	1.343	0.0039152
P40763	Signal transducer and activator of transcription 3	STAT3	88.067	27.448	11.7	8	9	8	0.667	0.694	1.288	1.293	1.896	0.0005031
P40818	Ubiquitin carboxyl-terminal hydrolase 8	USP8	127.52	19.912	7	6	6	6	0.944	0.94	1.101	1.018	1.125	0.105599
P40855	Peroxisomal biogenesis factor 19	PEX19	32.806	15.358	23.7	6	9	6	0.918	1.133	0.964	1.067	0.99	0.94078
P40925	Malate dehydrogenase, cytoplasmic	MDH1	36.426	48.703	37.7	12	24	12	0.48	0.433	1.457	1.491	3.229	0.00081579
P40926	Malate dehydrogenase, mitochondrial	MDH2	35.503	124.85	53.6	16	50	16	1.122	1.113	0.905	0.892	0.804	0.0013003
P40937	Replication factor C subunit 5	RFC5	38.496	15.213	14.7	5	8	5	1.177	1.206	0.827	0.837	0.698	0.00181765
P40938	Replication factor C subunit 3	RFC3	40.556	41.178	27.8	8	16	8	1.162	1.166	0.787	0.848	0.702	0.0076959
P40939	Trifunctional enzyme subunit alpha, mitochondrial	HADHA	82.999	202.08	38.9	26	59	26	0.843	0.839	1.188	1.083	1.35	0.112385
P41091	Eukaryotic translation initiation factor 2 subunit 3	EIF2S3	51.109	89.863	38.1	16	27	16	0.927	0.778	1.151	1.129	1.337	0.062276
P41208	Centrin-2	CETN2	19.738	11.808	35.5	6	7	6	1.136	1.038	0.934	0.956	0.869	0.105623
P41214	Eukaryotic translation initiation factor 2D	EIF2D	64.706	18.169	10.6	6	6	6	0.959	0.878	1.069	1.089	1.175	0.0614
P41223	Protein BUD31 homolog	BUD31	17	15.105	27.1	4	6	4	1.214	1.146	0.891	0.881	0.751	0.0133847
P41227	N-alpha-acetyltransferase 10	NAA10	26.458	33.907	40.4	8	14	8	0.872	0.848	1.133	1.134	1.318	0.00192143
P41229	Lysine-specific demethylase 5C	KDM5C	175.72	12.857	2.9	4	4	4	0.974	1.017	0.986	1.035	1.015	0.69058
P41236	Protein phosphatase inhibitor 2	PPP1R2	23.015	15.853	22	5	8	5	0.4	0.4	1.529	1.581	3.887	0.00050318
P41240	Tyrosine-protein kinase CSK	CSK	50.704	2.5376	4.7	2	2	2
P41247	Patatin-like phospholipase domain-containing protein 4	PNPLA4	27.98	2.3164	2.8	1	1	1	1.073	1.05	0.951	0.949	0.895	0.0105444
P41250	Glycine--tRNA ligase	GARS	83.165	59.082	25.3	18	31	18	0.831	0.825	1.144	1.159	1.391	0.00062146
P41252	Isoleucine--tRNA ligase, cytoplasmic	IARS	144.5	121.54	21.4	24	37	24	1.079	1.083	0.936	0.93	0.863	0.00059649
P41273	Tumor necrosis factor ligand superfamily member 9	TNFSF9	26.624	2.1824	3.9	1	1	1
P41440	Folate transporter 1	SLC19A1	64.868	5.1033	3	2	2	2	1.474	1.293	0.67	0.639	0.473	0.0154979
P41567	Eukaryotic translation initiation factor 1	EIF1	12.732	19.447	26.5	2	4	2	0.666	0.647	1.359	1.282	2.011	0.0035438
P41732	Tetraspanin-7	TSPAN7	27.574	2.0581	2.8	1	1	1	1.562	1.643	0.483	0.435	0.286	0.00169531
P41743	Protein kinase C iota type	PRKCI	68.262	59.219	12.1	6	10	6	1.27	1.171	0.734	0.792	0.625	0.0153616
P42126	Enoyl-CoA delta isomerase 1, mitochondrial	ECI1	32.816	53.04	20.2	6	14	6	0.787	0.768	1.182	1.203	1.534	0.00116107
P42166	Lamina-associated polypeptide 2, isoform alpha	TMPO	75.491	173.26	35.6	20	43	12	0.965	1	1.018	1.022	1.038	0.167023
P42167	Lamina-associated polypeptide 2, isoforms beta/gamma	TMPO	50.67	23.525	39	14	34	6	1.363	1.164	0.747	0.73	0.584	0.034325
P42224	Signal transducer and activator of transcription 1-alpha/beta	STAT1	87.334	33.896	12.5	8	11	8	0.909	0.858	1.098	1.101	1.244	0.0136993
P42226	Signal transducer and activator of transcription 6	STAT6	94.134	13.19	3.5	3	3	3	0.707	0.868	1.128	1.274	1.525	0.062643
P42285	Superkiller viralicidic activity 2-like 2	SKIV2L2	117.8	79.321	18.6	23	34	23	1.063	1.047	0.947	0.985	0.916	0.049685
P42330	Aldo-keto reductase family 1 member C3	AKR1C3	36.853	43.376	31	9	14	3	0.192	0.282	1.704	1.701	7.184	0.0195565
P42345	Serine/threonine-protein kinase mTOR	MTOR	288.89	11.033	1.9	5	6	5	0.852	0.805	1.153	1.174	1.404	0.0058558
P42356	Phosphatidylinositol 4-kinase alpha	PI4KA	236.83	39.208	6.4	12	14	12	0.953	0.994	1.038	1.053	1.074	0.080919
P42566	Epidermal growth factor receptor substrate 15	EPS15	98.655	19.799	9.8	7	8	7	0.962	0.862	1.041	1.143	1.197	0.127919
P42574	Caspase-3	CASP3	31.608	3.5066	4	1	1	1
P42575	Caspase-2	CASP2	50.685	7.154	5.8	2	2	2
P42677	40S ribosomal protein S27	RPS27	9.461	3.8131	38.1	3	11	1	0.933	0.873	1.045	1.141	1.21	0.078456
P42695	Condensin-2 complex subunit D3	NCAPD3	168.89	11.917	3.7	5	5	5	0.963	1.01	1.067	0.972	1.033	0.59702
P42696	RNA-binding protein 34	RBM34	48.564	23.934	14.9	7	9	7	0.891	1.052	1.094	0.944	1.049	0.70802
P42702	Leukemia inhibitory factor receptor	LIFR	123.74	8.3543	2.3	2	2	2	0.649	0.623	1.337	1.338	2.103	0.0118025
P42704	Leucine-rich PPR motif-containing protein, mitochondrial	LRPPRC	157.9	284.96	37.7	56	104	55	1.042	1.038	0.97	0.961	0.928	0.0043404
P42765	3-ketoacyl-CoA thiolase, mitochondrial	ACAA2	41.924	129.62	47.4	16	36	16	0.707	0.719	1.295	1.239	1.777	0.0026605
P42766	60S ribosomal protein L35	RPL35	14.551	12.474	28.5	5	10	5	0.752	0.575	1.279	1.225	1.887	0.02384
P42771	Cyclin-dependent kinase inhibitor 2A, isoforms 1/2/3	CDKN2A	16.532	37.808	37.2	4	4	4	0.773	0.836	1.196	1.133	1.447	0.0149648
P42773	Cyclin-dependent kinase 4 inhibitor C	CDKN2C	18.127	2.6813	7.1	1	1	1	1.117	0.949	0.969	0.979	0.943	0.55582
P42785	Lysosomal Pro-X carboxypeptidase	PRCP	55.799	11.054	7.3	3	3	3	1.132	1.032	0.978	0.883	0.86	0.159177
P42858	Huntingtin	HTT	347.6	4.9092	0.7	2	2	2
P42892	Endothelin-converting enzyme 1	ECE1	87.163	14.579	5.6	4	6	4	1.155	1.18	0.761	0.945	0.731	0.077198
P43005	Excitatory amino acid transporter 3	SLC1A1	57.1	4.1442	2.1	1	1	1	0.269	0.321	1.684	1.614	5.59	0.00103765
P43007	Neutral amino acid transporter A	SLC1A4	55.722	24.305	10.5	4	5	4	1.003	0.976	0.986	1.003	1.005	0.78362
P43034	Platelet-activating factor acetylhydrolase IB subunit alpha	PAFAH1B1	46.637	30.236	25.6	11	15	11	0.781	0.749	1.24	1.22	1.608	0.00164119
P43121	Cell surface glycoprotein MUC18	MCAM	71.607	62.841	24.1	14	19	14	0.264	0.291	1.674	1.682	6.047	0.00010053
P43155	Carnitine O-acetyltransferase	CRAT	70.857	33.073	13.4	8	12	8	0.435	0.491	1.48	1.481	3.198	0.0175186
P43243	Matrin-3	MATR3	94.622	152.44	33.6	29	65	29	1.24	1.209	0.811	0.795	0.656	0.00170407
P43246	DNA mismatch repair protein Msh2	MSH2	104.74	49.325	17.1	16	23	16	0.77	0.715	1.188	1.286	1.666	0.0126633
P43304	Glycerol-3-phosphate dehydrogenase, mitochondrial	GPD2	80.852	56.166	27.6	20	23	20	1.653	1.531	0.501	0.423	0.29	0.0040801
P43307	Translocon-associated protein subunit alpha	SSR1	32.235	6.9604	6.6	2	6	2	1.018	0.963	1.013	0.966	0.999	0.98046
P43353	Aldehyde dehydrogenase family 3 member B1	ALDH3B1	51.839	17.89	8.1	3	4	3	0.403	0.439	1.53	1.538	3.644	0.00027718
P43355	Melanoma-associated antigen 1	MAGEA1	34.342	11.274	14.9	5	5	4	0.832	0.87	1.107	1.161	1.333	0.0133391
P43378	Tyrosine-protein phosphatase non-receptor type 9	PTPN9	68.019	3.4139	2.9	2	2	2
P43487	Ran-specific GTPase-activating protein	RANBP1	23.31	26.833	29.4	5	13	5	0.965	0.906	1.059	1.064	1.135	0.05102
P43490	Nicotinamide phosphoribosyltransferase	NAMPT	55.52	12.683	11.4	6	7	6	0.934	0.923	1.036	1.06	1.129	0.0119816
P43686	26S protease regulatory subunit 6B	PSMC4	47.366	24.123	21.3	10	17	10	0.929	0.855	1.088	1.124	1.24	0.035038
P43897	Elongation factor Ts, mitochondrial	TSFM	35.39	75.001	42.8	12	18	12	0.953	0.906	1.065	1.094	1.161	0.032259
P45877	Peptidyl-prolyl cis-trans isomerase C	PPIC	22.763	9.9992	6.1	1	2	1	2.001	2.009	0.093	0.09	0.046	2.4921e-06
P45880	Voltage-dependent anion-selective channel protein 2	VDAC2	31.566	142.66	38.1	11	38	11	1.065	1.038	0.979	0.945	0.915	0.0541
P45954	Short/branched chain specific acyl-CoA dehydrogenase, mitochondrial	ACADSB	47.485	13.117	14.1	5	6	5	0.968	1.03	1.059	0.968	1.015	0.81692
P45973	Chromobox protein homolog 5	CBX5	22.225	42.915	51.8	10	14	10	1.132	1.086	0.89	0.915	0.814	0.0156962
P45974	Ubiquitin carboxyl-terminal hydrolase 5	USP5	95.785	70.14	19.1	14	22	14	0.715	0.726	1.222	1.284	1.739	0.0034788
P45984	Mitogen-activated protein kinase 9	MAPK9	48.139	6.2089	6.1	2	2	2
P46013	Antigen KI-67	MKI67	358.69	196.24	21.6	47	56	47	1.11	1.136	1.009	0.755	0.785	0.199676
P46060	Ran GTPase-activating protein 1	RANGAP1	63.541	107.52	32.9	17	33	17	1.199	1.232	0.843	0.798	0.675	0.0049563
P46063	ATP-dependent DNA helicase Q1	RECQL	73.457	44.298	24.3	15	23	15	0.669	0.64	1.321	1.355	2.044	0.00106348
P46087	Probable 28S rRNA (cytosine(4447)-C(5))-methyltransferase	NOP2	89.301	134.6	31.3	23	53	23	0.959	0.913	1.08	1.052	1.139	0.040321
P46100	Transcriptional regulator ATRX	ATRX	282.58	68.115	8.1	17	20	17	1.494	1.418	0.579	0.628	0.414	0.0028005
P46108	Adapter molecule crk	CRK	33.83	21.463	24	6	6	6	0.703	0.688	1.189	1.275	1.771	0.0065572
P46109	Crk-like protein	CRKL	33.777	9.9315	12.5	4	5	4	0.944	0.892	1.054	1.106	1.176	0.047845
P46199	Translation initiation factor IF-2, mitochondrial	MTIF2	81.316	20.885	10.2	7	10	7	0.869	0.872	1.184	1.057	1.287	0.158398
P46379	Large proline-rich protein BAG6	BAG6	119.41	33.755	10.4	11	13	11	1.11	1.089	0.919	0.879	0.818	0.012458
P46459	Vesicle-fusing ATPase	NSF	82.593	84.524	32.9	26	34	25	0.934	0.941	1.096	1.051	1.145	0.026903
P46527	Cyclin-dependent kinase inhibitor 1B	CDKN1B	22.073	7.1946	13.1	2	2	2
P46531	Neurogenic locus notch homolog protein 1	NOTCH1	272.5	4.3086	1.4	4	6	1
P46734	Dual specificity mitogen-activated protein kinase kinase 3	MAP2K3	39.318	15.86	17.9	6	8	3	0.834	0.802	1.133	1.209	1.432	0.0133648
P46736	Lys-63-specific deubiquitinase BRCC36	BRCC3	36.072	6.9032	6	3	3	3
P46776	60S ribosomal protein L27a	RPL27A	16.561	22.859	35.8	6	21	6	0.919	0.791	1.162	1.115	1.332	0.053258
P46777	60S ribosomal protein L5	RPL5	34.362	67.989	37.4	14	41	14	0.852	0.848	1.111	1.178	1.346	0.012739
P46778	60S ribosomal protein L21	RPL21	18.565	36.145	44.4	9	17	9	0.948	0.86	1.147	1.111	1.249	0.041859
P46779	60S ribosomal protein L28	RPL28	15.747	31.132	36.5	7	13	7	0.828	0.774	1.161	1.151	1.443	0.0059249
P46781	40S ribosomal protein S9	RPS9	22.591	37.936	58.2	16	20	16	0.839	0.848	1.151	1.148	1.363	0.0002401
P46782	40S ribosomal protein S5	RPS5	22.876	21.923	35.3	8	13	8	0.91	0.901	1.089	1.107	1.213	0.0027206
P46783	40S ribosomal protein S10	RPS10	18.898	44.072	44.8	9	28	9	0.875	0.845	1.147	1.089	1.3	0.01564
P46821	Microtubule-associated protein 1B	MAP1B	270.63	86.407	11.8	26	32	26	0.751	0.711	1.258	1.259	1.722	0.024137
P46926	Glucosamine-6-phosphate isomerase 1	GNPDA1	32.668	21.768	20.8	5	5	3	0.895	0.967	0.992	1.146	1.148	0.24596
P46937	Yorkie homolog	YAP1	54.461	20.224	12.3	5	5	5	0.979	0.991	0.981	1.097	1.055	0.45216
P46939	Utrophin	UTRN	394.46	108.62	11.9	40	42	39	1.044	1.043	0.95	0.967	0.919	0.009883
P46940	Ras GTPase-activating-like protein IQGAP1	IQGAP1	189.25	323.31	32.6	50	93	48	0.459	0.443	1.442	1.525	3.289	0.00167568
P46976	Glycogenin-1	GYG1	39.383	4.1913	2.9	1	1	1
P46977	Dolichyl-diphosphooligosaccharide--protein glycosyltransferase subunit STT3A	STT3A	80.529	33.778	17.7	14	20	13	1.137	1.07	0.936	0.893	0.829	0.041604
P47712	Cytosolic phospholipase A2	PLA2G4A	85.238	22.908	8.5	6	7	6	0.486	0.51	1.476	1.519	3.007	0.00060315
P47755	F-actin-capping protein subunit alpha-2	CAPZA2	32.949	8.3893	18.5	4	4	2
P47756	F-actin-capping protein subunit beta	CAPZB	31.35	49.979	45.5	14	31	14	0.878	0.878	1.084	1.127	1.259	0.0088167
P47813	Eukaryotic translation initiation factor 1A, X-chromosomal	EIF1AX	16.46	15.975	21.5	3	8	3	0.736	0.745	1.238	1.228	1.665	0.000183251
P47897	Glutamine--tRNA ligase	QARS	87.798	120.78	36.3	25	37	25	1.017	1.022	0.952	0.981	0.948	0.069176
P47914	60S ribosomal protein L29	RPL29	17.752	15.231	23.3	4	11	4	0.883	0.724	1.173	1.169	1.457	0.135665
P47929	Galectin-7	LGALS7	15.075	29.433	43.4	4	8	4	1.299	1.493	0.671	0.688	0.487	0.0179761
P47974	Zinc finger protein 36, C3H1 type-like 2	ZFP36L2	51.062	2.3895	1.8	1	1	1	0.761	0.598	1.225	1.364	1.905	0.029019
P47985	Cytochrome b-c1 complex subunit Rieske, mitochondrial	UQCRFS1	29.668	13.704	17.2	5	10	5	1.048	0.913	1.1	0.944	1.042	0.72638
P48029	Sodium- and chloride-dependent creatine transporter 1	SLC6A8	70.522	4.5317	3.3	2	2	2	1.069	1.015	1.009	0.926	0.929	0.27132
P48047	ATP synthase subunit O, mitochondrial	ATP5O	23.277	89.118	48.8	9	16	9	1.038	1.097	0.989	0.894	0.882	0.152984
P48059	LIM and senescent cell antigen-like-containing domain protein 1	LIMS1	37.251	14.142	18.5	5	6	5	0.807	0.793	1.207	1.135	1.464	0.0096354
P48067	Sodium- and chloride-dependent glycine transporter 1	SLC6A9	78.259	25.032	8.8	5	6	5	0.616	0.62	1.387	1.322	2.192	0.00194445
P48147	Prolyl endopeptidase	PREP	80.699	17.992	7.2	5	5	5	1.237	1.274	0.736	0.811	0.616	0.0074411
P48163	NADP-dependent malic enzyme	ME1	64.149	26.262	17.7	10	14	10	0.6	0.553	1.364	1.414	2.409	0.00177927
P48200	Iron-responsive element-binding protein 2	IREB2	105.04	3.0477	1.7	2	4	2	1.331	1.568	0.587	0.613	0.414	0.0191247
P48382	DNA-binding protein RFX5	RFX5	65.322	13.156	7.8	4	4	4	0.989	0.948	1.022	1.047	1.068	0.110782
P48426	Phosphatidylinositol 5-phosphate 4-kinase type-2 alpha	PIP4K2A	46.224	3.6206	2.7	1	2	1	0.961	0.89	1.132	1.015	1.16	0.16304
P48444	Coatomer subunit delta	ARCN1	57.21	73.059	34.4	18	31	18	0.684	0.668	1.277	1.292	1.9	0.0003223
P48449	Lanosterol synthase	LSS	83.308	45.76	16.9	11	15	11	0.808	0.717	1.247	1.187	1.596	0.014078
P48506	Glutamate--cysteine ligase catalytic subunit	GCLC	72.765	22.538	13	7	9	7	0.526	0.537	1.362	1.502	2.694	0.0060225
P48507	Glutamate--cysteine ligase regulatory subunit	GCLM	30.727	50.85	25.2	6	8	6	0.464	0.502	1.368	1.515	2.984	0.0062173
P48509	CD151 antigen	CD151	28.295	9.3473	10.7	3	4	3	1.529	1.517	0.552	0.486	0.341	0.00111709
P48556	26S proteasome non-ATPase regulatory subunit 8	PSMD8	39.611	19.759	18	7	9	7	0.922	0.909	1.124	1.094	1.211	0.0070611
P48634	Protein PRRC2A	PRRC2A	228.86	84.249	14.3	23	38	21	0.988	1.016	0.998	1.034	1.014	0.60178
P48637	Glutathione synthetase	GSS	52.384	46.196	34	15	18	15	0.552	0.539	1.395	1.416	2.577	0.00020306
P48643	T-complex protein 1 subunit epsilon	CCT5	59.67	88.452	38.4	25	52	25	0.994	0.937	1.015	1.059	1.074	0.185437
P48651	Phosphatidylserine synthase 1	PTDSS1	55.527	13.569	11	5	6	5	1.102	1.103	0.946	0.895	0.835	0.088638
P48681	Nestin	NES	177.44	91.043	21.1	28	36	28	1.7	1.79	0.324	0.332	0.188	0.00101747
P48723	Heat shock 70 kDa protein 13	HSPA13	51.927	14.41	4	2	2	2	0.978	1.121	0.948	0.977	0.917	0.35536
P48729	Casein kinase I isoform alpha	CSNK1A1	38.914	10.039	9.8	5	7	4	1.141	1.166	0.873	0.829	0.738	0.0069221
P48730	Casein kinase I isoform delta	CSNK1D	47.33	13.944	14.7	7	7	2	1.026	0.977	0.998	1.01	1.002	0.93008
P48735	Isocitrate dehydrogenase [NADP], mitochondrial	IDH2	50.909	51.072	35.2	15	27	14	0.578	0.544	1.449	1.369	2.512	0.0026183
P48739	Phosphatidylinositol transfer protein beta isoform	PITPNB	31.54	9.0319	12.9	3	4	3	0.935	0.829	1.038	1.184	1.26	0.126419
P48960	CD97 antigen	CD97	91.868	21.393	6.5	5	7	5	0.987	0.91	1.049	0.996	1.078	0.2542
P49005	DNA polymerase delta subunit 2	POLD2	51.289	10.401	7.9	3	4	3	0.895	1.089	1.084	0.949	1.025	0.85496
P49006	MARCKS-related protein	MARCKSL1	19.529	18.534	27.2	5	8	5	1.357	1.31	0.704	0.729	0.537	0.00185796
P49023	Paxillin	PXN	64.505	35.915	13.4	6	8	6	1.054	1.049	0.946	0.972	0.912	0.0198768
P49116	Nuclear receptor subfamily 2 group C member 2	NR2C2	65.414	3.7548	3.4	2	2	2
P49189	4-trimethylaminobutyraldehyde dehydrogenase	ALDH9A1	53.801	40.789	27.1	12	20	12	0.964	0.946	1.073	1.04	1.106	0.03262
P49207	60S ribosomal protein L34	RPL34	13.293	12.972	35.9	5	13	5	0.814	0.872	1.205	1.126	1.383	0.022319
P49247	Ribose-5-phosphate isomerase	RPIA	33.269	6.4723	5.8	2	3	2	1.44	1.308	0.666	0.663	0.484	0.059063
P49257	Protein ERGIC-53	LMAN1	57.548	103.55	36.5	17	31	17	0.908	0.929	1.089	1.072	1.176	0.0068811
P49321	Nuclear autoantigenic sperm protein	NASP	85.237	84.269	32.9	24	36	24	0.921	0.879	1.073	1.107	1.211	0.0196241
P49327	Fatty acid synthase	FASN	273.42	303.17	27.4	60	112	60	0.938	0.846	1.094	1.1	1.23	0.047023
P49336	Cyclin-dependent kinase 8	CDK8	53.283	2.9122	1.7	1	1	1
P49354	Protein farnesyltransferase/geranylgeranyltransferase type-1 subunit alpha	FNTA	44.408	3.2274	2.6	1	1	1	0.426	0.513	1.432	1.547	3.173	0.0049597
P49356	Protein farnesyltransferase subunit beta	FNTB	48.773	5.2729	3.7	1	1	1
P49366	Deoxyhypusine synthase	DHPS	40.97	9.1422	5.4	2	3	2	0.971	0.901	1.037	1.09	1.136	0.100922
P49368	T-complex protein 1 subunit gamma	CCT3	60.533	125.77	41.3	22	45	22	0.938	0.836	1.087	1.114	1.241	0.055981
P49406	39S ribosomal protein L19, mitochondrial	MRPL19	33.535	39.871	24	7	12	7	1.123	1.115	0.889	0.895	0.797	0.00048241
P49411	Elongation factor Tu, mitochondrial	TUFM	49.541	150.37	51.5	20	67	20	1.113	1.099	0.918	0.894	0.819	0.0047952
P49419	Alpha-aminoadipic semialdehyde dehydrogenase	ALDH7A1	58.486	52.94	29.1	15	21	15	1.02	1.027	1.002	0.952	0.955	0.2068
P49454	Centromere protein F	CENPF	367.76	52.941	5.5	18	18	18	1.116	1.223	0.826	0.841	0.713	0.024895
P49458	Signal recognition particle 9 kDa protein	SRP9	10.112	14.838	58.1	6	14	6	0.992	0.971	1.037	1.012	1.044	0.118958
P49585	Choline-phosphate cytidylyltransferase A	PCYT1A	41.731	22.716	24.8	8	9	8	0.555	0.621	1.347	1.435	2.366	0.0046593
P49588	Alanine--tRNA ligase, cytoplasmic	AARS	106.81	99.308	26.5	25	34	25	0.802	0.761	1.192	1.22	1.543	0.0034012
P49589	Cysteine--tRNA ligase, cytoplasmic	CARS	85.472	59.837	29	20	29	20	0.96	0.9	1.026	1.084	1.134	0.095699
P49590	Probable histidine--tRNA ligase, mitochondrial	HARS2	56.888	8.3753	17.4	9	10	4
P49591	Serine--tRNA ligase, cytoplasmic	SARS	58.777	51.07	29.2	13	19	13	0.592	0.544	1.406	1.402	2.472	0.00082442
P49642	DNA primase small subunit	PRIM1	49.901	14.01	14.3	6	7	6	0.734	0.816	1.168	1.231	1.548	0.0145164
P49643	DNA primase large subunit	PRIM2	58.805	15.08	11.4	5	7	5	0.701	0.794	1.185	1.288	1.654	0.0195429
P49662	Caspase-4	CASP4	43.262	5.6425	7.7	2	2	2	1.011	1.035	0.954	1.017	0.963	0.38172
P49674	Casein kinase I isoform epsilon	CSNK1E	47.315	3.2768	12.3	6	6	1	1.198	1.048	0.856	0.928	0.794	0.108919
P49711	Transcriptional repressor CTCF	CTCF	82.785	47.239	17.3	15	22	15	1.352	1.315	0.726	0.66	0.52	0.0034753
P49716	CCAAT/enhancer-binding protein delta	CEBPD	28.467	4.3026	3.7	1	2	1
P49720	Proteasome subunit beta type-3	PSMB3	22.949	17.428	30.2	6	10	6	0.945	0.876	1.092	1.116	1.213	0.033838
P49721	Proteasome subunit beta type-2	PSMB2	22.836	20.374	25.4	6	10	6	0.949	0.92	1.023	1.125	1.149	0.119181
P49736	DNA replication licensing factor MCM2	MCM2	101.89	99.049	29.5	27	40	27	0.83	0.785	1.196	1.211	1.49	0.0035639
P49748	Very long-chain specific acyl-CoA dehydrogenase, mitochondrial	ACADVL	70.389	138.56	43.5	27	52	27	1.095	1.097	0.922	0.923	0.842	4.0761e-05
P49750	YLP motif-containing protein 1	YLPM1	219.98	72.443	12.3	22	32	22	1.223	1.233	0.801	0.794	0.649	0.00020047
P49755	Transmembrane emp24 domain-containing protein 10	TMED10	24.976	19.127	21.5	5	13	5	0.93	0.904	1.129	1.068	1.198	0.031783
P49756	RNA-binding protein 25	RBM25	100.18	102.53	25	21	33	21	1.267	1.216	0.801	0.79	0.641	0.0034018
P49757	Protein numb homolog	NUMB	70.803	13.544	12.4	7	7	5	1.01	1.036	0.934	0.968	0.93	0.078137
P49759	Dual specificity protein kinase CLK1	CLK1	57.29	6.8407	6.2	3	3	3
P49761	Dual specificity protein kinase CLK3	CLK3	73.514	8.1243	5.5	4	4	4	0.857	0.851	1.113	1.164	1.333	0.0080434
P49768	Presenilin-1	PSEN1	52.667	9.15	5.4	3	5	3	1.022	1.101	0.913	0.989	0.896	0.181341
P49770	Translation initiation factor eIF-2B subunit beta	EIF2B2	38.989	21.838	16.5	5	7	5	0.737	0.744	1.231	1.253	1.677	0.0005247
P49773	Histidine triad nucleotide-binding protein 1	HINT1	13.802	19.347	34.1	4	6	4	0.63	0.634	1.403	1.276	2.119	0.057017
P49789	Bis(5-adenosyl)-triphosphatase	FHIT	16.858	2.3405	8.8	1	1	1
P49790	Nuclear pore complex protein Nup153	NUP153	153.94	200.88	32.3	38	59	38	1.415	1.439	0.593	0.601	0.418	0.00023609
P49792	E3 SUMO-protein ligase RanBP2	RANBP2	358.2	323.31	33.3	92	145	64	1.115	1.123	0.883	0.91	0.801	0.0039803
P49795	Regulator of G-protein signaling 19	RGS19	24.635	2.8611	8.8	2	2	2
P49815	Tuberin	TSC2	200.61	3.5545	1.1	2	2	2
P49821	NADH dehydrogenase [ubiquinone] flavoprotein 1, mitochondrial	NDUFV1	50.817	67.045	34.9	14	27	14	1.019	1.098	0.972	0.954	0.91	0.14248
P49840	Glycogen synthase kinase-3 alpha	GSK3A	50.98	2.6038	6	3	3	1	0.777	0.739	1.175	1.276	1.617	0.01306
P49841	Glycogen synthase kinase-3 beta	GSK3B	46.744	40.955	26.7	7	7	5	0.834	0.78	1.137	1.243	1.475	0.02328
P49848	Transcription initiation factor TFIID subunit 6	TAF6	72.668	55.068	14.3	7	7	7	1.218	1.21	0.793	0.818	0.664	0.00103532
P49902	Cytosolic purine 5-nucleotidase	NT5C2	64.969	3.5768	3.9	2	2	2	0.568	0.509	1.466	1.386	2.648	0.0031208
P49903	Selenide, water dikinase 1	SEPHS1	42.91	9.8962	13	4	5	4	0.836	0.806	1.142	1.214	1.435	0.0117224
P49914	5-formyltetrahydrofolate cyclo-ligase	MTHFS	23.255	8.7936	10.3	2	3	2	1.095	1.093	0.988	0.828	0.83	0.2586
P49915	GMP synthase [glutamine-hydrolyzing]	GMPS	76.715	98.144	32.6	21	48	21	0.794	0.781	1.201	1.211	1.531	0.00038188
P49916	DNA ligase 3	LIG3	112.91	42.326	16.6	15	18	15	0.982	0.911	1.053	1.07	1.122	0.087702
P49917	DNA ligase 4	LIG4	103.97	4.5808	2	2	2	2	0.788	0.793	1.23	1.165	1.515	0.0063566
P49959	Double-strand break repair protein MRE11A	MRE11A	80.592	62.656	23.9	18	26	18	1.339	1.272	0.713	0.748	0.56	0.0042964
P50148	Guanine nucleotide-binding protein G(q) subunit alpha	GNAQ	42.142	5.112	20.6	7	10	2	1.076	1.23	0.885	0.894	0.771	0.07604
P50150	Guanine nucleotide-binding protein G(I)/G(S)/G(O) subunit gamma-4	GNG4	8.3887	2.9524	21.3	1	1	1	1.189	1.209	0.763	0.886	0.688	0.026581
P50151	Guanine nucleotide-binding protein G(I)/G(S)/G(O) subunit gamma-10	GNG10	7.2053	24.675	69.1	4	8	4	1.545	1.46	0.51	0.491	0.333	0.0018818
P50213	Isocitrate dehydrogenase [NAD] subunit alpha, mitochondrial	IDH3A	39.591	30.363	27.6	11	21	11	0.997	0.984	1.037	1.006	1.031	0.20644
P50226	Sulfotransferase 1A2	SULT1A2	34.309	4.2397	5.8	2	2	1	0.906	0.881	1.016	1.188	1.233	0.138522
P50238	Cysteine-rich protein 1	CRIP1	8.5328	6.853	48.1	4	5	4	0.247	0.258	1.643	1.73	6.679	0.0009368
P50281	Matrix metalloproteinase-14	MMP14	65.893	3.4251	1.9	1	1	1
P50336	Protoporphyrinogen oxidase	PPOX	50.765	19.229	13	5	7	5	0.884	1.084	1.006	1.041	1.04	0.73474
P50395	Rab GDP dissociation inhibitor beta	GDI2	50.663	77.111	32.6	12	22	8	0.568	0.635	1.268	1.441	2.252	0.0148392
P50402	Emerin	EMD	28.994	42.025	37.8	9	17	9	1.024	1.055	0.986	0.966	0.939	0.075016
P50416	Carnitine O-palmitoyltransferase 1, liver isoform	CPT1A	88.367	67.024	27.3	20	38	20	0.863	0.821	1.171	1.084	1.339	0.027456
P50454	Serpin H1	SERPINH1	46.44	114.54	47.1	18	45	18	1.169	1.249	0.802	0.82	0.671	0.0104431
P50502	Hsc70-interacting protein	ST13	41.331	23.903	20.6	7	16	7	0.936	0.858	1.058	1.13	1.22	0.065536
P50542	Peroxisomal targeting signal 1 receptor	PEX5	70.864	3.7611	2	1	1	1
P50548	ETS domain-containing transcription factor ERF	ERF	58.702	2.4145	4	2	2	2
P50552	Vasodilator-stimulated phosphoprotein	VASP	39.829	86.018	26.6	8	12	8	0.852	0.83	1.142	1.142	1.358	0.00133643
P50570	Dynamin-2	DNM2	98.063	61.853	12.1	10	15	10	0.815	0.772	1.186	1.187	1.495	0.034801
P50579	Methionine aminopeptidase 2	METAP2	52.891	13.485	12.3	4	5	4	0.915	0.801	1.189	1.08	1.322	0.0726
P50613	Cyclin-dependent kinase 7	CDK7	39.038	20.315	12.4	4	4	4	1.253	1.18	0.762	0.853	0.664	0.0197399
P50748	Kinetochore-associated protein 1	KNTC1	250.75	25.567	4.5	11	12	11	0.69	0.692	1.259	1.301	1.852	0.00127582
P50750	Cyclin-dependent kinase 9	CDK9	42.777	25.956	19.6	7	9	6	1.019	1	0.996	0.999	0.988	0.33842
P50851	Lipopolysaccharide-responsive and beige-like anchor protein	LRBA	319.1	35.061	5.6	16	18	16	0.822	0.85	1.13	1.181	1.382	0.0081842
P50895	Basal cell adhesion molecule	BCAM	67.404	105.93	26.9	13	20	13	1.612	1.739	0.392	0.348	0.221	0.0026397
P50897	Palmitoyl-protein thioesterase 1	PPT1	34.193	8.9466	7.8	2	3	2	1.161	1.251	0.854	0.758	0.668	0.026003
P50914	60S ribosomal protein L14	RPL14	23.432	17.316	19.1	4	11	4	0.653	0.56	1.601	1.135	2.256	0.085103
P50990	T-complex protein 1 subunit theta	CCT8	59.62	143.16	52.7	29	61	29	0.954	0.85	1.097	1.098	1.217	0.165503
P50991	T-complex protein 1 subunit delta	CCT4	57.924	107.74	41.9	23	39	23	0.975	0.924	1.053	1.079	1.123	0.055397
P50995	Annexin A11	ANXA11	54.389	47.35	24	11	18	11	0.813	0.928	1.173	1.068	1.287	0.084839
P51003	Poly(A) polymerase alpha	PAPOLA	82.842	31.847	11.8	8	13	8	1.089	1.034	0.917	0.961	0.885	0.073638
P51114	Fragile X mental retardation syndrome-related protein 1	FXR1	69.72	65.957	28.3	16	21	14	0.889	0.868	1.069	1.137	1.256	0.024218
P51116	Fragile X mental retardation syndrome-related protein 2	FXR2	74.222	36.306	18.7	10	12	7	1.044	1.038	0.95	0.978	0.926	0.03288
P51148	Ras-related protein Rab-5C	RAB5C	23.482	56.435	34.3	6	14	4	1.055	0.989	1.047	0.936	0.97	0.6832
P51149	Ras-related protein Rab-7a	RAB7A	23.489	103.89	43	8	19	8	1.059	0.993	1.022	0.967	0.969	0.53968
P51151	Ras-related protein Rab-9A	RAB9A	22.837	23.158	35.3	6	8	6	1.056	1.067	0.977	0.918	0.893	0.062835
P51153	Ras-related protein Rab-13	RAB13	22.774	14.126	26.1	5	10	3	0.973	0.986	1.01	1.041	1.047	0.111599
P51159	Ras-related protein Rab-27A	RAB27A	24.868	14.647	21.3	4	5	4
P51397	Death-associated protein 1	DAP	11.164	3.5872	15.7	2	6	2	0.565	0.546	1.368	1.392	2.484	0.0003422
P51398	28S ribosomal protein S29, mitochondrial	DAP3	45.566	35.352	30.4	12	21	12	1.157	1.152	0.862	0.877	0.753	0.00076429
P51452	Dual specificity protein phosphatase 3	DUSP3	20.478	5.2579	14.6	2	2	2
P51531	Probable global transcription activator SNF2L2	SMARCA2	181.28	22.627	8.7	13	18	6	0.901	0.862	1.06	1.141	1.248	0.03964
P51532	Transcription activator BRG1	SMARCA4	184.64	80.815	12.8	22	33	15	1.319	1.444	0.641	0.647	0.466	0.0071208
P51553	Isocitrate dehydrogenase [NAD] subunit gamma, mitochondrial	IDH3G	42.794	33.255	20.9	6	7	6	1.018	0.993	1.029	0.998	1.008	0.72672
P51570	Galactokinase	GALK1	42.272	31.132	25	8	8	8	0.67	0.717	1.286	1.285	1.854	0.025262
P51571	Translocon-associated protein subunit delta	SSR4	18.998	140.79	36.4	5	16	5	0.932	1.008	1.061	1.003	1.064	0.32408
P51572	B-cell receptor-associated protein 31	BCAP31	27.991	43.529	40.2	14	26	14	1.396	1.347	0.659	0.656	0.479	0.00117988
P51580	Thiopurine S-methyltransferase	TPMT	28.18	9.7556	16.7	4	5	4	0.668	0.634	1.3	1.347	2.033	0.00185747
P51587	Breast cancer type 2 susceptibility protein	BRCA2	384.2	2.4052	0.4	1	1	1
P51608	Methyl-CpG-binding protein 2	MECP2	52.44	56.491	28.4	10	13	10	1.374	1.319	0.743	0.697	0.535	0.0032593
P51610	Host cell factor 1	HCFC1	208.73	127.34	15	24	43	23	1.231	1.212	0.8	0.811	0.659	0.00069779
P51636	Caveolin-2	CAV2	18.291	16.717	28.4	3	5	3	1.514	1.505	0.545	0.539	0.359	3.5623e-05
P51648	Fatty aldehyde dehydrogenase	ALDH3A2	54.847	41.21	21.2	10	20	10	0.94	0.896	1.113	1.054	1.18	0.046057
P51649	Succinate-semialdehyde dehydrogenase, mitochondrial	ALDH5A1	57.214	21.421	15	7	9	7	0.652	0.666	1.34	1.371	2.057	0.00059786
P51659	Peroxisomal multifunctional enzyme type 2	HSD17B4	79.685	174.59	37.6	25	38	25	1.018	1.019	0.978	0.971	0.957	0.0063974
P51665	26S proteasome non-ATPase regulatory subunit 7	PSMD7	37.025	23.211	19.8	6	8	6	0.953	0.96	1.073	1.02	1.094	0.078023
P51690	Arylsulfatase E	ARSE	65.668	11.549	10.4	4	5	4	0.7	0.807	1.287	1.178	1.636	0.024495
P51692	Signal transducer and activator of transcription 5B	STAT5B	89.865	24.301	7	7	11	7	0.476	0.545	1.399	1.509	2.848	0.0047009
P51784	Ubiquitin carboxyl-terminal hydrolase 11	USP11	109.82	19.237	7	7	8	6	1.011	0.967	1.034	1	1.028	0.41994
P51795	H(+)/Cl(-) exchange transporter 5	CLCN5	83.146	2.9783	1.2	1	1	1
P51798	H(+)/Cl(-) exchange transporter 7	CLCN7	88.678	9.7637	4.6	4	4	4	0.955	0.86	1.163	1.017	1.201	0.171116
P51808	Dynein light chain Tctex-type 3	DYNLT3	13.062	6.3897	14.7	1	1	1	0.572	0.619	1.352	1.398	2.309	0.00177737
P51809	Vesicle-associated membrane protein 7	VAMP7	24.935	13.781	16.4	4	6	4	1.013	1.011	0.96	0.968	0.953	0.0072989
P51812	Ribosomal protein S6 kinase alpha-3	RPS6KA3	83.735	18.069	13.2	10	13	6	0.731	0.783	1.262	1.286	1.683	0.0030569
P51825	AF4/FMR2 family member 1	AFF1	131.42	3.127	2.2	2	2	2
P51858	Hepatoma-derived growth factor	HDGF	26.788	83.346	60.4	16	35	16	0.885	0.868	1.097	1.12	1.265	0.003779
P51946	Cyclin-H	CCNH	37.643	13.774	14.2	5	5	5	1.201	1.178	0.827	0.858	0.708	0.0030797
P51948	CDK-activating kinase assembly factor MAT1	MNAT1	35.823	16.365	19.1	5	6	5	1.258	1.396	0.694	0.726	0.535	0.0129219
P51965	Ubiquitin-conjugating enzyme E2 E1	UBE2E1	21.404	6.7691	15	2	2	1
P51970	NADH dehydrogenase [ubiquinone] 1 alpha subcomplex subunit 8	NDUFA8	20.105	22.924	40.1	6	12	6	1.164	1.159	0.899	0.905	0.777	0.00022319
P51991	Heterogeneous nuclear ribonucleoprotein A3	HNRNPA3	39.594	84.369	34.9	16	42	14	1.092	1.136	0.918	0.901	0.816	0.0130407
P52198	Rho-related GTP-binding protein RhoN	RND2	25.368	-2	3.1	1	2	1
P52209	6-phosphogluconate dehydrogenase, decarboxylating	PGD	53.139	87.67	29.2	13	25	13	0.498	0.493	1.424	1.489	2.939	0.00114425
P52272	Heterogeneous nuclear ribonucleoprotein M	HNRNPM	77.515	243.16	59.3	44	115	44	1.306	1.315	0.718	0.719	0.548	5.9244e-05
P52292	Importin subunit alpha-1	KPNA2	57.861	89.195	15.5	7	11	7	1.254	1.281	0.768	0.755	0.601	0.00087784
P52294	Importin subunit alpha-5	KPNA1	60.221	70.973	26.2	14	20	9	1.091	1.073	0.927	0.974	0.878	0.034722
P52298	Nuclear cap-binding protein subunit 2	NCBP2	18.001	9.7998	25.6	4	5	4	0.915	0.966	1.067	1.056	1.129	0.043475
P52306	Rap1 GTPase-GDP dissociation stimulator 1	RAP1GDS1	66.316	25.76	14.2	8	9	8	1.098	1.133	0.865	0.871	0.778	0.0051035
P52429	Diacylglycerol kinase epsilon	DGKE	63.926	4.027	3.4	2	2	2
P52434	DNA-directed RNA polymerases I, II, and III subunit RPABC3	POLR2H	17.143	13.7	24	3	5	3	1.121	1.09	0.895	0.914	0.818	0.0080807
P52564	Dual specificity mitogen-activated protein kinase kinase 6	MAP2K6	37.492	6.1978	13.8	5	6	2	0.485	0.507	1.387	1.542	2.953	0.0064645
P52565	Rho GDP-dissociation inhibitor 1	ARHGDIA	23.207	43.271	22.5	4	7	4	0.905	0.873	1.104	1.121	1.251	0.0065036
P52569	Low affinity cationic amino acid transporter 2	SLC7A2	71.672	17.72	5	3	7	3	0.217	0.243	1.79	1.636	7.448	0.0027606
P52594	Arf-GAP domain and FG repeat-containing protein 1	AGFG1	58.259	26.787	15.3	8	8	7	0.646	0.609	1.325	1.362	2.141	0.00133627
P52597	Heterogeneous nuclear ribonucleoprotein F	HNRNPF	45.671	84.703	32.3	11	31	9	0.877	0.921	1.1	1.115	1.232	0.0122003
P52655	Transcription initiation factor IIA subunit 1	GTF2A1	41.513	7.861	2.9	1	1	1	0.804	0.911	1.032	1.24	1.325	0.140199
P52701	DNA mismatch repair protein Msh6	MSH6	152.78	142.21	25	29	46	29	0.733	0.709	1.25	1.32	1.782	0.0042781
P52732	Kinesin-like protein KIF11	KIF11	119.16	23.496	8	10	11	10	1.102	1.048	0.917	0.929	0.859	0.031556
P52735	Guanine nucleotide exchange factor VAV2	VAV2	101.29	10.803	5.6	5	5	5	0.804	0.717	1.197	1.261	1.616	0.0130236
P52739	Zinc finger protein 131	ZNF131	71.421	2.3648	1.4	1	1	1	0.98	0.979	1.044	1.006	1.046	0.2519
P52756	RNA-binding protein 5	RBM5	92.153	27.859	10.6	8	10	7	1.043	1.036	0.919	0.986	0.916	0.122863
P52758	Ribonuclease UK114	HRSP12	14.494	17.369	32.1	4	7	4	1.197	1.207	0.832	0.8	0.679	0.00188032
P52788	Spermine synthase	SMS	41.268	12.708	13.1	5	6	5	0.847	0.957	1.046	1.133	1.208	0.116023
P52789	Hexokinase-2	HK2	102.38	60.072	20.6	17	20	15	0.855	0.937	1.06	1.113	1.213	0.059839
P52815	39S ribosomal protein L12, mitochondrial	MRPL12	21.348	16.465	22.2	4	6	4	1.179	1.067	0.895	0.882	0.791	0.053222
P52888	Thimet oligopeptidase	THOP1	78.839	34.921	19.4	17	24	17	0.728	0.698	1.234	1.307	1.782	0.0049765
P52907	F-actin-capping protein subunit alpha-1	CAPZA1	32.922	61.776	52.1	10	16	8	0.922	0.93	1.08	1.063	1.157	0.0041413
P52926	High mobility group protein HMGI-C	HMGA2	11.832	10.422	33	2	3	2	2.127	1.853	0.106	0.096	0.051	0.04612
P52943	Cysteine-rich protein 2	CRIP2	22.492	5.4678	7.7	1	2	1	1.204	1.065	0.884	0.88	0.777	0.171061
P52948	Nuclear pore complex protein Nup98-Nup96	NUP98	197.58	137.87	21.2	35	52	35	1.215	1.24	0.787	0.821	0.655	0.0024767
P53004	Biliverdin reductase A	BLVRA	33.428	34.058	22	6	9	6	0.823	0.766	1.209	1.182	1.505	0.0061239
P53007	Tricarboxylate transport protein, mitochondrial	SLC25A1	34.012	52.291	22.2	7	14	7	0.727	0.711	1.295	1.274	1.787	0.00054222
P53041	Serine/threonine-protein phosphatase 5	PPP5C	56.878	31.731	18.4	9	10	9	0.913	0.935	1.075	1.084	1.168	0.0057954
P53350	Serine/threonine-protein kinase PLK1	PLK1	68.254	6.0494	5.8	3	3	3	0.95	1.126	0.939	1.008	0.938	0.56542
P53365	Arfaptin-2	ARFIP2	37.855	5.0102	7.9	2	2	2	0.868	1.017	1.07	1.051	1.125	0.25674
P53367	Arfaptin-1	ARFIP1	41.738	21.621	18	6	9	6	0.83	0.873	1.114	1.182	1.348	0.0179172
P53384	Cytosolic Fe-S cluster assembly factor NUBP1	NUBP1	34.534	7.4666	6.2	2	3	2	0.746	0.653	1.172	1.347	1.801	0.029916
P53396	ATP-citrate synthase	ACLY	120.84	129.52	33.7	37	60	37	0.803	0.744	1.169	1.236	1.555	0.0106568
P53420	Collagen alpha-4(IV) chain	COL4A4	164.04	1.9481	0.6	1	1	1	0.418	0.489	1.51	1.5	3.319	0.00116021
P53567	CCAAT/enhancer-binding protein gamma	CEBPG	16.408	3.1955	11.3	2	3	2	1.103	1.123	0.95	0.859	0.813	0.046475
P53582	Methionine aminopeptidase 1	METAP1	43.215	26.228	17.4	6	8	6	1.443	1.402	0.632	0.61	0.437	0.00084074
P53597	Succinyl-CoA ligase [ADP/GDP-forming] subunit alpha, mitochondrial	SUCLG1	36.249	29.277	24	7	9	7	1.112	1.012	0.967	0.943	0.899	0.172922
P53602	Diphosphomevalonate decarboxylase	MVD	43.404	9.8759	7	3	4	3	0.643	0.549	1.325	1.42	2.303	0.0073222
P53609	Geranylgeranyl transferase type-1 subunit beta	PGGT1B	42.368	2.1308	4.5	2	2	2	0.527	0.591	1.402	1.415	2.52	0.00147712
P53611	Geranylgeranyl transferase type-2 subunit beta	RABGGTB	36.924	10.669	11.5	5	5	5	0.93	0.895	1.033	1.136	1.188	0.087136
P53618	Coatomer subunit beta	COPB1	107.14	73.784	21.4	18	40	18	0.679	0.699	1.284	1.256	1.843	0.00087786
P53621	Coatomer subunit alpha	COPA	138.34	131	29.7	37	56	37	0.711	0.69	1.246	1.311	1.825	0.0034767
P53634	Dipeptidyl peptidase 1	CTSC	51.853	13.469	8.4	3	3	3	1.593	1.762	0.401	0.382	0.233	0.0043418
P53675	Clathrin heavy chain 2	CLTCL1	187.03	14.216	13.1	20	34	4	0.373	0.377	1.483	1.664	4.196	0.047996
P53680	AP-2 complex subunit sigma	AP2S1	17.018	5.9013	16.9	3	5	3	0.883	0.864	1.135	1.108	1.284	0.0044007
P53701	Cytochrome c-type heme lyase	HCCS	30.601	34.412	41	11	14	11	1.3	1.244	0.762	0.774	0.604	0.0032163
P53794	Sodium/myo-inositol cotransporter	SLC5A3	79.693	3.6684	1.7	1	1	1	0.763	0.816	1.212	1.186	1.519	0.0051577
P53801	Pituitary tumor-transforming gene 1 protein-interacting protein	PTTG1IP	20.324	9.2567	13.9	2	3	2	0.898	0.99	1.071	1.047	1.122	0.136702
P53985	Monocarboxylate transporter 1	SLC16A1	53.944	25.254	8.2	5	8	5	1.351	1.281	0.693	0.677	0.521	0.0032209
P53990	IST1 homolog	IST1	39.75	13.343	9.9	4	7	4	0.973	1.01	1.041	0.968	1.013	0.78082
P53992	Protein transport protein Sec24C	SEC24C	118.32	96.938	19.7	17	24	17	0.561	0.541	1.396	1.416	2.552	0.00027674
P53999	Activated RNA polymerase II transcriptional coactivator p15	SUB1	14.395	28.595	44.9	6	17	6	0.708	0.663	1.285	1.304	1.888	0.00160223
P54098	DNA polymerase subunit gamma-1	POLG	139.56	20.394	5.6	5	5	5	1.06	1.016	0.981	0.961	0.935	0.109198
P54105	Methylosome subunit pICln	CLNS1A	26.215	6.3964	5.5	1	2	1	0.853	0.891	1.189	1.059	1.289	0.065225
P54132	Bloom syndrome protein	BLM	159	10.211	3.5	5	7	5	0.999	1.126	0.95	0.953	0.896	0.33088
P54136	Arginine--tRNA ligase, cytoplasmic	RARS	75.378	174.4	44.5	29	59	29	1.053	1.035	0.971	0.985	0.937	0.028576
P54198	Protein HIRA	HIRA	111.83	14.475	4.3	4	4	4	1.109	1.136	0.892	0.898	0.797	0.0036774
P54253	Ataxin-1	ATXN1	86.922	2.2776	1.1	1	1	1
P54274	Telomeric repeat-binding factor 1	TERF1	50.245	4.1556	2.7	1	1	1
P54278	Mismatch repair endonuclease PMS2	PMS2	95.796	12.668	4.8	4	4	4	0.832	0.781	1.212	1.152	1.466	0.0108183
P54289	Voltage-dependent calcium channel subunit alpha-2/delta-1	CACNA2D1	124.57	18.268	5.2	7	7	7	0.633	0.652	1.332	1.331	2.072	0.000195292
P54577	Tyrosine--tRNA ligase, cytoplasmic	YARS	59.143	77.236	48.5	25	35	25	0.707	0.657	1.283	1.321	1.909	0.0025576
P54578	Ubiquitin carboxyl-terminal hydrolase 14	USP14	56.068	59.847	28.1	12	16	12	0.905	0.892	1.094	1.114	1.229	0.0033558
P54619	5-AMP-activated protein kinase subunit gamma-1	PRKAG1	37.579	22.8	15.1	5	6	5	0.932	0.912	1.126	1.018	1.163	0.111978
P54652	Heat shock-related 70 kDa protein 2	HSPA2	70.02	19.365	25	15	52	4	0.786	0.849	1.134	1.212	1.435	0.0193161
P54709	Sodium/potassium-transporting ATPase subunit beta-3	ATP1B3	31.512	35.412	35.8	8	12	8	1.337	1.264	0.718	0.707	0.548	0.0039188
P54725	UV excision repair protein RAD23 homolog A	RAD23A	39.609	8.0012	11.8	5	8	3	0.673	0.786	1.219	1.289	1.719	0.0156801
P54727	UV excision repair protein RAD23 homolog B	RAD23B	43.171	24.987	18.6	9	18	7	0.935	0.934	1.082	1.052	1.142	0.071802
P54760	Ephrin type-B receptor 4	EPHB4	108.27	8.9714	1.9	2	2	2	1.15	1.29	0.854	0.764	0.663	0.038638
P54802	Alpha-N-acetylglucosaminidase	NAGLU	82.265	15.38	10	5	5	5	0.902	0.978	1.089	1.035	1.13	0.120224
P54819	Adenylate kinase 2, mitochondrial	AK2	26.477	48.419	54	12	26	12	0.995	1.038	0.986	0.974	0.964	0.24364
P54886	Delta-1-pyrroline-5-carboxylate synthase	ALDH18A1	87.301	101.92	22	17	29	17	1.2	1.223	0.835	0.814	0.681	0.00161762
P54920	Alpha-soluble NSF attachment protein	NAPA	33.232	26.551	28.1	7	14	7	0.962	1.036	0.957	1	0.979	0.67916
P55010	Eukaryotic translation initiation factor 5	EIF5	49.222	26.893	22.3	10	14	10	1.048	0.981	0.975	0.95	0.949	0.28308
P55011	Solute carrier family 12 member 2	SLC12A2	131.45	40.329	10.6	11	14	11	1.204	1.151	0.865	0.832	0.721	0.0088816
P55017	Solute carrier family 12 member 3	SLC12A3	113.14	2.0787	0.8	1	1	1	1.635	1.564	0.446	0.473	0.287	0.00110406
P55036	26S proteasome non-ATPase regulatory subunit 4	PSMD4	40.736	45.68	23.9	7	9	7	0.864	0.817	1.077	1.172	1.338	0.033101
P55039	Developmentally-regulated GTP-binding protein 2	DRG2	40.746	11.904	10.7	4	5	4	0.664	0.75	1.252	1.296	1.802	0.0071794
P55055	Oxysterols receptor LXR-beta	NR1H2	50.973	2.5357	1.7	1	1	1
P55060	Exportin-2	CSE1L	110.42	107.04	29.9	27	42	27	0.949	0.891	1.03	1.089	1.152	0.077815
P55072	Transitional endoplasmic reticulum ATPase	VCP	89.321	126.88	44.4	31	64	31	0.867	0.876	1.113	1.134	1.289	0.0020443
P55081	Microfibrillar-associated protein 1	MFAP1	51.958	25.324	16.2	8	12	7	1.157	1.109	0.842	0.875	0.758	0.0110754
P55084	Trifunctional enzyme subunit beta, mitochondrial	HADHB	51.294	60.265	29.1	14	29	14	0.881	0.975	1.148	1.018	1.167	0.193023
P55145	Mesencephalic astrocyte-derived neurotrophic factor	MANF	20.7	50.391	44	12	17	12	1.107	1.049	0.918	0.952	0.867	0.051062
P55196	Afadin	MLLT4	206.8	37.628	6.4	10	10	10	1.182	1.129	0.899	0.847	0.756	0.0168375
P55197	Protein AF-10	MLLT10	113.32	1.9432	0.7	1	1	1
P55198	Protein AF-17	MLLT6	112.07	5.7554	1	1	1	1	1.03	1.125	0.981	0.894	0.87	0.161798
P55199	RNA polymerase II elongation factor ELL	ELL	68.264	7.9119	4	2	3	2	0.956	1.049	1.114	0.899	1.004	0.97586
P55201	Peregrin	BRPF1	137.5	3.9212	1.6	2	2	2
P55209	Nucleosome assembly protein 1-like 1	NAP1L1	45.374	26.998	19.2	5	8	4	0.966	0.984	0.976	1.062	1.045	0.42206
P55210	Caspase-7	CASP7	34.276	4.4069	6.9	2	3	2	0.548	0.589	1.461	1.341	2.464	0.0057554
P55263	Adenosine kinase	ADK	40.545	25.109	21	8	11	8	0.886	0.841	1.139	1.154	1.328	0.0069551
P55265	Double-stranded RNA-specific adenosine deaminase	ADAR	136.06	169.74	32.6	38	62	38	1.271	1.288	0.748	0.74	0.581	0.0003038
P55268	Laminin subunit beta-2	LAMB2	195.98	11.624	2.4	5	5	5	1.89	1.953	0.153	0.182	0.087	0.00039532
P55290	Cadherin-13	CDH13	78.286	15.87	8.1	6	8	6	1.679	1.681	0.376	0.36	0.219	3.888e-05
P55327	Tumor protein D52	TPD52	24.327	16.914	14.7	3	6	3	0.412	0.439	1.496	1.567	3.599	0.00117858
P55347	Homeobox protein PKNOX1	PKNOX1	47.606	6.5292	3.9	2	2	2	1.176	1.098	0.892	0.869	0.774	0.02422
P55735	Protein SEC13 homolog	SEC13	35.54	55.81	26.7	6	11	6	0.758	0.793	1.201	1.197	1.546	0.00172268
P55769	NHP2-like protein 1	NHP2L1	14.173	50.407	41.4	5	13	5	1.341	1.379	0.693	0.664	0.499	0.00122385
P55786	Puromycin-sensitive aminopeptidase	NPEPPS	103.28	66.697	20	17	26	17	0.994	0.9	1.028	1.049	1.097	0.197822
P55789	FAD-linked sulfhydryl oxidase ALR	GFER	23.449	52.51	37.1	8	8	8	1.116	1.211	0.859	0.86	0.739	0.09868
P55795	Heterogeneous nuclear ribonucleoprotein H2	HNRNPH2	49.263	12.195	27.2	13	51	3	1.009	1.269	0.908	0.855	0.774	0.191798
P55809	Succinyl-CoA:3-ketoacid coenzyme A transferase 1, mitochondrial	OXCT1	56.157	80.399	32.9	16	39	16	0.596	0.573	1.42	1.355	2.374	0.00183905
P55854	Small ubiquitin-related modifier 3	SUMO3	11.637	2.3461	20.4	2	5	1	0.596	0.526	1.323	1.485	2.503	0.0107797
P55884	Eukaryotic translation initiation factor 3 subunit B	EIF3B	92.48	97.111	22.4	18	34	18	0.96	0.894	1.076	1.099	1.173	0.044282
P55957	BH3-interacting domain death agonist	BID	21.994	3.2796	6.7	1	1	1	0.853	0.808	1.109	1.21	1.396	0.027098
P56134	ATP synthase subunit f, mitochondrial	ATP5J2	10.918	13.034	25.5	2	3	2	1.054	0.979	0.991	0.989	0.974	0.60846
P56181	NADH dehydrogenase [ubiquinone] flavoprotein 3, mitochondrial	NDUFV3	11.94	7.0697	22.2	2	3	2	0.615	0.719	1.36	1.339	2.023	0.0059837
P56182	Ribosomal RNA processing protein 1 homolog A	RRP1	52.839	53.723	23.9	13	19	13	1.168	1.145	0.855	0.844	0.735	0.00171985
P56192	Methionine--tRNA ligase, cytoplasmic	MARS	101.11	146.13	32.2	25	44	25	1.109	1.131	0.874	0.915	0.799	0.0104785
P56199	Integrin alpha-1	ITGA1	130.85	2.6487	0.8	1	1	1
P56211	cAMP-regulated phosphoprotein 19	ARPP19	12.323	3.7969	19.6	2	3	1
P56270	Myc-associated zinc finger protein	MAZ	48.607	14.766	11.9	7	15	5	1.099	1.063	0.913	0.929	0.852	0.0148201
P56277	Cx9C motif-containing protein 4	CMC4	7.7469	9.9839	48.5	3	3	3	1.073	0.991	0.94	1.011	0.945	0.4069
P56378	6.8 kDa mitochondrial proteolipid	MP68	6.662	4.8707	27.6	2	11	2	1.036	0.911	1.109	0.959	1.062	0.59864
P56381	ATP synthase subunit epsilon, mitochondrial	ATP5E	5.7797	2.8328	29.4	2	2	2	1.059	0.888	1.104	0.955	1.058	0.67034
P56385	ATP synthase subunit e, mitochondrial	ATP5I	7.9331	10.15	31.9	3	4	3	1.041	0.878	1.09	0.992	1.085	0.48172
P56524	Histone deacetylase 4	HDAC4	119.04	3.1803	1.7	2	2	2
P56537	Eukaryotic translation initiation factor 6	EIF6	26.599	22.15	26.1	5	13	5	1.006	1.068	0.965	0.968	0.932	0.15108
P56545	C-terminal-binding protein 2	CTBP2	48.944	23.71	12.6	5	6	3	0.986	0.944	1.065	1.011	1.076	0.166404
P56556	NADH dehydrogenase [ubiquinone] 1 alpha subcomplex subunit 6	NDUFA6	17.871	19.089	33.1	6	11	6	1.049	1.085	0.985	0.879	0.873	0.137359
P56589	Peroxisomal biogenesis factor 3	PEX3	42.139	23.836	13.4	5	5	5	1.092	1.263	0.849	0.845	0.719	0.161201
P56937	3-keto-steroid reductase	HSD17B7	38.206	3.3256	2.9	1	1	1	1.277	1.043	0.905	0.812	0.74	0.13894
P56945	Breast cancer anti-estrogen resistance protein 1	BCAR1	93.371	2.3838	1.4	1	1	1	0.913	1.294	0.869	0.964	0.831	0.44138
P56962	Syntaxin-17	STX17	33.403	9.7578	10.6	3	4	3	0.72	0.701	1.394	1.148	1.789	0.045183
P57081	tRNA (guanine-N(7)-)-methyltransferase non-catalytic subunit WDR4	WDR4	45.489	10.015	6.8	3	3	3	0.913	0.875	1.098	1.106	1.233	0.0086008
P57088	Transmembrane protein 33	TMEM33	27.978	11.392	14.6	4	5	4	1.329	1.36	0.687	0.699	0.515	0.0006551
P57105	Synaptojanin-2-binding protein	SYNJ2BP	15.928	14.753	31	4	6	4	1.048	1.122	0.954	0.906	0.857	0.072284
P57678	Gem-associated protein 4	GEMIN4	120.04	30.947	9.5	10	10	10	0.942	0.964	1.024	1.029	1.077	0.022757
P57721	Poly(rC)-binding protein 3	PCBP3	39.465	6.7032	19.7	6	18	1	0.968	0.95	1.025	1.061	1.088	0.052883
P57729	Ras-related protein Rab-38	RAB38	23.712	5.1243	10	2	2	1
P57737	Coronin-7	CORO7	100.6	2.0079	0.9	1	1	1
P57740	Nuclear pore complex protein Nup107	NUP107	106.37	66.748	17.8	15	27	15	1.199	1.206	0.8	0.823	0.675	0.00094192
P57772	Selenocysteine-specific elongation factor	EEFSEC	65.304	34.287	15.9	8	11	8	0.999	0.846	1.141	1.029	1.176	0.22866
P57775	F-box/WD repeat-containing protein 4	FBXW4	46.337	1.9647	3.2	1	1	1	0.988	1.019	0.98	1.026	1	0.98726
P58107	Epiplakin	EPPK1	555.61	323.31	40.6	78	151	71	1.316	1.366	0.698	0.701	0.522	0.00152037
P58546	Myotrophin	MTPN	12.895	44.729	31.4	4	9	4	0.607	0.584	1.314	1.397	2.276	0.0031977
P58557	Putative ribonuclease	YBEY	19.298	3.8752	9	2	2	2
P59780	AP-3 complex subunit sigma-2	AP3S2	22.017	11.073	19.7	4	5	4	0.491	0.542	1.506	1.39	2.803	0.0045972
P59901	Leukocyte immunoglobulin-like receptor subfamily A member 4	LILRA4	55.164	2.226	1.6	1	1	1
P59998	Actin-related protein 2/3 complex subunit 4	ARPC4	19.667	22.852	32.1	6	13	6	0.979	0.936	1.056	1.05	1.1	0.047981
P60002	Transcription elongation factor 1 homolog	ELOF1	9.4618	16.684	21.7	1	3	1	1.003	0.992	1.037	0.981	1.012	0.72594
P60174	Triosephosphate isomerase	TPI1	30.791	90.383	52.4	14	41	14	0.621	0.587	1.365	1.361	2.257	0.00050411
P60228	Eukaryotic translation initiation factor 3 subunit E	EIF3E	52.22	54.86	33.3	13	20	13	0.902	0.902	1.087	1.097	1.211	0.0006959
P60468	Protein transport protein Sec61 subunit beta	SEC61B	9.9743	15.143	52.1	5	14	5	1.065	1.005	0.989	0.924	0.924	0.21792
P60510	Serine/threonine-protein phosphatase 4 catalytic subunit	PPP4C	35.08	7.0952	7.5	2	3	2	0.787	0.769	1.171	1.245	1.553	0.0077555
P60602	Reactive oxygen species modulator 1	ROMO1	8.1828	5.6462	21.5	1	2	1	1.544	1.6	0.508	0.465	0.309	0.00105799
P60604	Ubiquitin-conjugating enzyme E2 G2	UBE2G2	18.566	5.3855	14.5	2	3	2	0.992	1.144	1.002	0.892	0.887	0.32614
P60660	Myosin light polypeptide 6	MYL6	16.93	53.971	47	7	24	5	0.698	0.667	1.265	1.322	1.895	0.0028037
P60842	Eukaryotic initiation factor 4A-I	EIF4A1	46.153	99.703	36.5	20	45	9	0.947	0.886	1.062	1.076	1.166	0.039621
P60866	40S ribosomal protein S20	RPS20	13.373	14.654	30.3	4	14	4	0.821	0.754	1.231	1.176	1.528	0.0106806
P60891	Ribose-phosphate pyrophosphokinase 1	PRPS1	34.834	14.782	20.4	7	9	3	1.028	1.042	0.982	0.983	0.949	0.0174017
P60900	Proteasome subunit alpha type-6	PSMA6	27.399	113.4	54.9	12	21	12	0.946	0.914	1.056	1.1	1.159	0.032161
P60903	Protein S100-A10	S100A10	11.203	16.916	45.4	5	9	5	1.574	1.408	0.615	0.56	0.394	0.009238
P60953	Cell division control protein 42 homolog	CDC42	21.258	17.11	26.7	5	12	4	0.843	0.808	1.194	1.16	1.426	0.0047816
P60981	Destrin	DSTN	18.506	16.458	23	5	9	4	0.714	0.652	1.274	1.302	1.886	0.003143
P60983	Glia maturation factor beta	GMFB	16.713	9.1841	14.8	2	2	2	0.783	0.746	1.229	1.212	1.596	0.00198373
P61006	Ras-related protein Rab-8A	RAB8A	23.668	40.229	38.6	8	13	6	1.006	1.046	0.949	0.996	0.948	0.2251
P61009	Signal peptidase complex subunit 3	SPCS3	20.313	61.779	17.8	3	5	3	1.342	1.323	0.717	0.652	0.514	0.0027196
P61011	Signal recognition particle 54 kDa protein	SRP54	55.704	51.441	22	12	17	12	0.756	0.698	1.262	1.262	1.736	0.0029227
P61019	Ras-related protein Rab-2A	RAB2A	23.545	63.251	44.8	8	20	4	0.834	0.817	1.169	1.204	1.437	0.0028959
P61020	Ras-related protein Rab-5B	RAB5B	23.707	25.105	28.4	5	9	3	0.75	0.715	1.238	1.223	1.68	0.00145924
P61024	Cyclin-dependent kinases regulatory subunit 1	CKS1B	9.6601	3.7004	12.7	1	2	1
P61026	Ras-related protein Rab-10	RAB10	22.541	8.4185	20	6	10	4	1.013	0.95	1.018	0.967	1.011	0.81152
P61081	NEDD8-conjugating enzyme Ubc12	UBE2M	20.9	21.142	36.1	6	8	6	0.84	0.878	1.133	1.116	1.309	0.0060951
P61086	Ubiquitin-conjugating enzyme E2 K	UBE2K	22.406	14.911	24	4	6	4	0.973	1.001	0.969	1.035	1.015	0.71628
P61088	Ubiquitin-conjugating enzyme E2 N	UBE2N	17.138	18.952	38.2	6	11	6	1.002	1.117	0.926	0.939	0.88	0.159401
P61106	Ras-related protein Rab-14	RAB14	23.897	33.714	45.6	10	18	10	1.004	1.02	1.025	0.994	0.998	0.89916
P61158	Actin-related protein 3	ACTR3	47.371	75.379	29.9	12	25	12	0.946	0.973	1.044	1.054	1.093	0.024915
P61160	Actin-related protein 2	ACTR2	44.76	50.212	31.7	11	23	11	0.954	0.941	1.024	1.058	1.099	0.035862
P61163	Alpha-centractin	ACTR1A	42.613	37.838	25	6	8	6	0.92	0.789	1.185	1.082	1.327	0.078796
P61201	COP9 signalosome complex subunit 2	COPS2	51.596	32.88	19.4	9	11	9	0.889	0.799	1.086	1.221	1.367	0.062344
P61221	ATP-binding cassette sub-family E member 1	ABCE1	67.314	27.866	15.5	10	17	10	0.712	0.684	1.286	1.31	1.86	0.00094155
P61224	Ras-related protein Rap-1b	RAP1B	20.825	28.383	31	6	13	3	1.195	1.117	0.894	0.849	0.754	0.024141
P61225	Ras-related protein Rap-2b	RAP2B	20.504	27.226	30.6	5	8	3	1.684	1.82	0.28	0.33	0.174	0.0024988
P61244	Protein max	MAX	18.275	13.88	30	5	10	5	1.228	1.287	0.741	0.763	0.598	0.0038584
P61247	40S ribosomal protein S3a	RPS3A	29.945	57.915	50.8	16	35	16	0.845	0.815	1.182	1.151	1.405	0.0040818
P61254	60S ribosomal protein L26	RPL26	17.258	19.827	39.3	7	12	2	0.968	0.758	1.173	1.08	1.305	0.1487
P61289	Proteasome activator complex subunit 3	PSME3	29.506	57.583	30.3	9	15	9	0.963	0.911	1.056	1.056	1.127	0.044565
P61313	60S ribosomal protein L15	RPL15	24.146	34.454	45.6	12	21	12	0.954	1.018	0.994	1.038	1.03	0.5206
P61326	Protein mago nashi homolog	MAGOH	17.163	34.425	36.3	6	13	6	1.136	1.175	0.886	0.86	0.756	0.006816
P61353	60S ribosomal protein L27	RPL27	15.798	32.771	37.5	7	15	7	0.894	0.859	1.124	1.112	1.276	0.0058186
P61421	V-type proton ATPase subunit d 1	ATP6V0D1	40.329	27.528	21.9	8	12	8	0.842	0.851	1.149	1.169	1.369	0.00122455
P61457	Pterin-4-alpha-carbinolamine dehydratase	PCBD1	11.999	8.4792	36.5	4	6	4	0.461	0.452	1.495	1.507	3.288	5.5778e-05
P61513	60S ribosomal protein L37a	RPL37A	10.275	19.387	51.1	5	9	5	0.828	0.756	1.247	1.087	1.473	0.050604
P61586	Transforming protein RhoA	RHOA	21.768	24.013	25.9	6	13	3	1.207	1.259	0.798	0.762	0.633	0.0048389
P61599	N-alpha-acetyltransferase 20	NAA20	20.368	3.7341	13.5	2	2	2	0.91	0.927	1.082	1.078	1.176	0.0029153
P61604	10 kDa heat shock protein, mitochondrial	HSPE1	10.932	34.103	63.7	8	26	8	1.231	1.184	0.822	0.776	0.662	0.0064186
P61619	Protein transport protein Sec61 subunit alpha isoform 1	SEC61A1	52.264	27.797	13.9	8	19	8	0.999	0.982	1.039	1.006	1.032	0.22684
P61758	Prefoldin subunit 3	VBP1	22.658	19.716	38.6	9	11	9	0.987	0.965	1.012	1.053	1.058	0.135841
P61764	Syntaxin-binding protein 1	STXBP1	67.568	40.532	16.2	9	11	9	0.52	0.509	1.475	1.414	2.808	0.00110434
P61769	Beta-2-microglobulin	B2M	13.714	12.691	25.2	4	12	4	1.305	1.423	0.671	0.752	0.522	0.0118179
P61803	Dolichyl-diphosphooligosaccharide--protein glycosyltransferase subunit DAD1	DAD1	12.497	10.103	19.5	2	4	2	0.915	0.902	1.141	1.003	1.18	0.142303
P61916	Epididymal secretory protein E1	NPC2	16.57	15.316	32.5	5	8	5	0.934	0.912	1.094	1.053	1.163	0.023076
P61923	Coatomer subunit zeta-1	COPZ1	20.198	13.762	22.6	3	4	3	0.619	0.664	1.304	1.362	2.078	0.0028028
P61927	60S ribosomal protein L37	RPL37	11.078	5.3969	24.7	3	4	3	1.131	0.674	1.136	1.042	1.207	0.50788
P61956	Small ubiquitin-related modifier 2	SUMO2	10.871	13.224	27.4	3	6	2	1.006	0.793	1.158	1.026	1.214	0.26424
P61960	Ubiquitin-fold modifier 1	UFM1	9.1175	2.8495	17.6	2	2	2	0.964	1.122	0.945	0.992	0.929	0.46146
P61962	DDB1- and CUL4-associated factor 7	DCAF7	38.926	5.8633	7.9	3	3	3	1.083	1.183	0.879	0.895	0.783	0.039857
P61964	WD repeat-containing protein 5	WDR5	36.588	50.223	28.1	7	12	7	1.052	0.95	1.045	0.953	0.998	0.97942
P61966	AP-1 complex subunit sigma-1A	AP1S1	18.733	30.85	10.1	1	2	1	0.798	0.737	1.21	1.224	1.586	0.0048158
P61970	Nuclear transport factor 2	NUTF2	14.478	8.9832	23.6	2	2	2	1.033	1.15	0.971	0.879	0.847	0.154715
P61978	Heterogeneous nuclear ribonucleoprotein K	HNRNPK	50.976	98.476	35.4	18	56	18	1.014	1.057	0.965	0.97	0.934	0.088135
P61981	14-3-3 protein gamma	YWHAG	28.302	64.337	47	11	59	7	0.742	0.721	1.241	1.268	1.715	0.00106382
P62070	Ras-related protein R-Ras2	RRAS2	23.399	26.202	39.7	7	8	5	1.423	1.305	0.695	0.67	0.5	0.0077403
P62072	Mitochondrial import inner membrane translocase subunit Tim10	TIMM10	10.333	25.037	41.1	6	10	6	1.16	1.269	0.753	0.815	0.646	0.02056
P62081	40S ribosomal protein S7	RPS7	22.127	21.456	22.7	7	14	7	0.945	0.855	1.057	1.115	1.207	0.073785
P62136	Serine/threonine-protein phosphatase PP1-alpha catalytic subunit	PPP1CA	37.512	4.9801	29.7	8	18	2	1.306	1.203	0.76	0.786	0.616	0.0119556
P62140	Serine/threonine-protein phosphatase PP1-beta catalytic subunit	PPP1CB	37.186	43.09	35.5	10	20	4
P62158	Calmodulin	CALM1	16.837	102.5	59.7	10	14	10	0.861	0.729	1.17	1.213	1.499	0.029304
P62166	Neuronal calcium sensor 1	NCS1	21.878	5.5484	5.8	1	2	1	1.334	1.338	0.698	0.703	0.524	2.269e-05
P62191	26S protease regulatory subunit 4	PSMC1	49.184	44.98	24.8	11	17	11	0.988	0.916	1.025	1.081	1.106	0.157196
P62195	26S protease regulatory subunit 8	PSMC5	45.626	86.199	49	17	32	16	0.872	0.89	1.087	1.109	1.246	0.0042612
[truncated: 3,947 more rows]

## Sheet: Reproducibility analysis
CNE2-1	CNE2-2	CNE2IR-1	CNE2IR-2
1.156	1.114	0.866	0.822		Pearson Correlation		CNE2		CNE2-IR
0.873	0.852	1.122	1.153				repeat1	repeat2	repeat1	repeat2
0.647	0.628	1.35	1.363		CNE2	repeat1	1	0.936318	-0.967039	-0.974059
0.469	0.522	1.421	1.499			repeat2	0.936318	1	-0.971778	-0.96678
0.998	1.183	0.94	0.913		CNE2-IR	repeat1	-0.967039	-0.971778	1	0.949621
0.537	0.55	1.396	1.448			repeat2	-0.974059	-0.96678	0.949621	1
0.854	0.841	1.167	1.096
1.001	1.112	0.946	0.966
0.917	0.893	1.103	1.091
0.94	1.003	1.052	1.026
1.026	1.029	0.909	1.052
1.323	1.393	0.669	0.718
0.955	1.017	1.048	0.992
1.012	0.832	1.046	1.043
0.753	0.808	1.149	1.263
0.831	0.851	1.172	1.131
0.892	0.93	1.088	1.103
0.708	0.653	1.315	1.278
0.849	0.853	1.143	1.141
0.71	0.735	1.232	1.285
1.393	1.565	0.606	0.54
0.79	0.823	1.147	1.217
1.305	1.063	0.858	0.814
1.213	1.153	0.846	0.831
1.333	1.489	0.579	0.689
0.798	0.986	1.059	1.154
1.196	1.123	0.862	0.859
1.114	1.01	0.768	1.124
1.137	1.098	0.909	0.889
1.089	1.151	0.953	0.844
1.376	1.232	0.746	0.71
1.272	1.27	0.785	0.736
1.225	1.367	0.679	0.756
1.638	1.774	0.407	0.391
1.077	1.045	0.989	0.912
0.882	1.01	1.003	1.111
1.12	1.166	0.899	0.862
0.869	0.897	1.101	1.11
0.694	0.739	1.219	1.315
1.097	1.061	0.898	0.955
1.003	0.947	1.002	1.069
0.783	0.767	1.226	1.17
1.193	1.092	0.89	0.873
1.184	1.396	0.735	0.752
0.83	0.887	1.066	1.129
0.972	0.999	0.951	1.049
1.097	1.118	0.862	0.955
0.938	1.005	1.018	1.032
0.581	0.473	1.413	1.455
0.87	0.836	1.198	1.083
0.793	0.765	1.195	1.231
1.597	1.757	0.409	0.375
1.047	1.227	0.937	0.832
1.071	1.102	0.919	0.937
0.899	0.91	1.104	1.075
0.906	0.876	1.008	1.118
0.796	0.722	1.18	1.238
0.986	1.172	0.973	0.902
1.357	1.325	0.667	0.711
0.922	0.938	1.048	1.092
1.203	1.323	0.773	0.764
0.976	0.972	1.018	1.043
1.315	1.249	0.739	0.754
0.829	0.722	1.152	1.281
1.517	1.467	0.513	0.526
1.202	1.117	0.821	0.885
0.82	0.871	1.131	1.151
1.27	1.281	0.736	0.774
0.99	1.031	0.986	0.977
0.785	0.825	1.198	1.171
0.879	0.841	1.149	1.084
0.609	0.609	1.355	1.37
0.89	0.796	1.124	1.146
0.846	0.886	1.119	1.096
0.947	0.888	1.062	1.099
1.382	1.431	0.678	0.627
0.807	0.831	1.159	1.165
0.902	0.865	1.067	1.159
0.711	0.885	1.185	1.2
1.034	0.995	1.009	0.964
0.591	0.285	1.457	1.37
1.273	1.231	0.778	0.792
1.233	1.319	0.737	0.763
1.363	1.332	0.662	0.716
0.844	0.801	1.089	1.131
1.455	1.274	0.673	0.671
1.137	1.15	0.902	0.833
1	0.876	1.052	1.05
1.09	1.126	0.902	0.915
0.501	0.451	1.533	1.394
1.428	1.514	0.533	0.517
0.516	0.546	1.344	1.522
1.24	1.259	0.779	0.803
0.903	1.007	1.039	1.059
1.232	1.257	0.76	0.808
1.315	1.184	0.748	0.745
0.923	0.929	1.044	1.067
1.1	1.022	0.982	0.914
0.504	0.455	1.538	1.438
0.974	1.176	0.905	0.918
0.621	0.725	1.316	1.294
0.543	0.415	1.501	1.457
0.831	0.785	1.162	1.162
0.503	0.491	1.371	1.5
1.273	1.261	0.769	0.757
0.865	0.891	1.161	1.075
1.098	1.182	0.863	0.898
0.895	0.976	1.059	1.073
0.825	0.775	1.24	1.123
0.839	0.755	1.153	1.226
1.085	1.011	0.927	0.95
0.749	0.831	1.192	1.205
1.303	1.112	0.793	0.836
0.765	0.675	1.275	1.245
1.013	1.032	0.994	1
0.767	0.633	1.24	1.258
0.862	1.045	1.013	1.087
0.804	0.684	1.209	1.229
0.997	0.876	1.074	1.051
0.789	0.814	1.179	1.217
0.656	0.698	1.313	1.226
1.046	1.083	0.936	0.955
1.104	0.974	0.96	0.933
0.931	1.073	1.099	0.894
1.021	1.023	1.029	0.98
1.049	1.144	0.903	0.936
1.49	1.535	0.536	0.556
1.263	1.218	0.789	0.797
1.748	1.626	0.412	0.347
1.4	1.402	0.682	0.542
1.359	1.429	0.654	0.644
0.788	0.689	1.251	1.236
0.534	0.509	1.443	1.44
0.869	0.959	1.115	1.058
1.016	0.932	1.018	1.029
0.944	1.008	1.034	1.041
0.679	0.688	1.233	1.331
1.046	1.003	0.976	0.991
1.124	1.178	0.94	0.801
1.136	1.062	0.915	0.949
0.98	0.98	1.007	1.053
1.21	1.135	0.856	0.806
0.892	0.848	1.096	1.132
0.811	0.781	1.184	1.21
1.144	1.279	0.787	0.843
1.408	1.361	0.651	0.66
0.449	0.425	1.602	1.372
1.205	1.202	0.854	0.789
0.989	0.887	1.032	1.09
0.713	0.731	1.287	1.217
0.463	0.513	1.432	1.513
1.046	1.111	0.909	0.961
0.686	0.742	1.227	1.312
1.077	1.139	0.963	0.922
1.078	0.972	0.964	1.022
0.811	0.795	1.169	1.181
1.33	1.135	0.743	0.839
0.786	0.72	1.267	1.194
0.765	0.818	1.167	1.211
0.987	0.875	1.11	1.026
0.87	0.879	1.139	1.14
1.22	1.247	0.797	0.778
0.829	0.831	1.14	1.208
0.766	0.816	1.177	1.199
0.903	0.935	1.066	1.094
1.241	1.299	0.736	0.786
1.155	1.177	0.848	0.868
0.701	0.681	1.259	1.319
1.22	1.23	0.787	0.786
1.118	1.151	0.866	0.886
1.09	1.262	0.86	0.836
0.669	0.62	1.291	1.366
1.033	0.725	1.106	1.118
0.942	0.952	1.043	1.048
1.182	1.33	0.784	0.76
0.627	0.634	1.373	1.301
0.727	0.825	1.188	1.234
1.276	1.324	0.769	0.685
1.104	1.073	0.984	0.866
0.855	0.819	1.19	1.099
1.014	1.003	1.013	1
0.982	0.94	1.048	1.057
1.047	0.9	1.037	0.986
0.81	0.896	1.138	1.145
1.141	1.248	0.846	0.815
1.01	0.976	0.996	1.017
1.47	1.303	0.693	0.613
1.201	1.195	0.801	0.909
0.976	0.987	0.985	1.061
1.003	1.319	0.876	0.852
0.633	0.659	1.253	1.403
0.877	0.896	1.089	1.112
1.14	1.034	0.967	0.934
1.204	1.204	0.863	0.778
1.212	1.176	0.806	0.837
1.176	1.252	0.825	0.8
1.531	1.701	0.456	0.406
0.919	0.875	1.051	1.175
1.089	1.034	1	0.98
0.891	0.962	1.007	1.114
0.676	0.691	1.267	1.308
0.862	1.128	1.084	0.946
1.415	1.358	0.602	0.706
1.36	1.345	0.684	0.701
1.17	1.254	0.804	0.817
0.722	0.715	1.258	1.254
0.909	1.011	1.065	1.024
1.358	1.352	0.693	0.639
0.756	0.73	1.236	1.244
0.926	0.836	1.145	1.084
1.658	1.73	0.371	0.38
0.578	0.547	1.37	1.394
0.577	0.625	1.348	1.392
0.846	0.892	1.14	1.112
0.855	0.831	1.166	1.126
1.237	1.318	0.787	0.733
1.228	1.196	0.786	0.812
1.221	1.237	0.78	0.818
1.086	1.015	0.984	0.928
1.011	1.01	1.002	1.001
1.508	1.434	0.545	0.6
1.077	1	0.954	0.985
1.136	1.155	0.788	0.891
1.196	1.229	0.8	0.801
0.94	0.925	1.045	1.088
1.143	1.076	0.889	0.922
0.968	0.893	1.058	1.074
1.195	1.247	0.805	0.807
1.064	0.955	0.999	0.994
1.174	1.113	0.874	0.874
2.061	1.768	0.148	0.192
1.085	1.038	0.923	0.977
1.304	1.4	0.663	0.71
1.162	1.154	0.878	0.874
0.891	0.816	1.109	1.195
0.806	0.852	1.167	1.158
0.871	0.846	1.116	1.153
1.226	1.249	0.778	0.792
0.932	0.809	1.141	1.105
1.184	1.289	0.783	0.79
0.637	0.648	1.358	1.313
1.026	1.1	0.979	0.939
0.87	0.776	1.156	1.177
0.809	0.823	1.179	1.174
1.316	1.259	0.737	0.75
0.696	0.659	1.298	1.301
0.93	0.904	1.123	1.074
1.522	1.597	0.495	0.5
1.276	1.288	0.755	0.755
1.7	1.95	0.258	0.258
1.073	1.046	0.893	1.009
1.115	1.153	0.906	0.864
1.438	1.481	0.638	0.54
0.68	0.744	1.225	1.312
1.202	1.154	0.86	0.879
0.974	0.896	1.08	1.049
1.058	0.977	1.037	0.938
1.228	1.104	0.852	0.847
0.85	0.828	1.122	1.17
0.913	0.869	1.099	1.087
1.365	1.279	0.696	0.705
0.748	0.707	1.244	1.264
1.006	1.162	0.945	0.919
1.172	1.209	0.848	0.82
0.814	0.772	1.176	1.23
1.133	1.093	0.879	0.908
0.725	0.703	1.069	1.459
0.792	0.914	1.162	1.113
0.773	0.747	1.204	1.215
0.789	0.772	1.225	1.188
1.239	1.188	0.784	0.864
1.292	1.192	0.779	0.791
1.087	1.103	0.959	0.872
0.964	0.934	1.085	1.021
0.704	0.696	1.2	1.343
0.719	0.623	1.262	1.332
1.093	1.114	0.921	0.866
0.86	0.805	1.171	1.145
0.827	0.794	1.134	1.252
0.475	0.703	1.412	1.355
1.286	1.232	0.774	0.791
0.891	0.909	1.094	1.078
1.044	1.065	0.951	0.962
0.904	0.834	1.091	1.201
1.095	1.188	0.755	0.999
0.945	1.176	0.931	0.975
0.849	0.817	1.122	1.193
0.916	0.911	1.084	1.036
1.053	1.028	0.979	0.959
0.606	0.588	1.333	1.423
0.781	0.86	1.122	1.218
0.984	0.928	1.01	1.08
1.216	1.238	0.771	0.827
1.285	1.417	0.671	0.705
1.208	1.22	0.806	0.801
0.74	0.715	1.228	1.28
1.152	1.138	0.88	0.869
0.894	0.85	1.137	1.137
1.066	0.931	1.035	1.003
0.842	0.939	1.077	1.136
0.807	0.725	1.222	1.237
0.714	0.723	1.219	1.29
1.104	1.088	0.911	0.927
0.421	0.408	1.558	1.521
1.022	1.058	0.97	0.972
0.612	0.567	1.398	1.362
0.907	1.01	0.989	1.048
1.268	1.32	0.773	0.746
0.987	1.213	0.922	0.886
1.114	1.236	0.869	0.864
1.361	1.292	0.674	0.742
0.976	0.971	1.047	1.053
0.672	0.63	1.3	1.314
0.767	0.754	1.207	1.241
1.788	1.807	0.263	0.298
0.6	0.531	1.305	1.48
1.173	1.291	0.812	0.781
1.055	1.01	0.972	0.993
1.023	1.035	0.995	0.975
0.775	0.633	1.285	1.263
1.278	1.324	0.737	0.736
1.213	0.927	1.049	0.831
1.103	1.053	0.89	0.952
1.154	1.279	0.802	0.82
1.284	1.457	0.727	0.601
1.846	1.979	0.216	0.153
0.932	0.838	1.108	1.111
1.419	1.253	0.717	0.659
0.885	0.927	1.074	1.109
1.17	1.175	0.836	0.862
0.966	0.95	1.045	1.034
1.181	1.167	0.873	0.846
1.141	1.144	0.884	0.866
1.244	1.187	0.819	0.791
0.696	0.731	1.194	1.339
1.333	1.331	0.708	0.737
1.375	1.26	0.698	0.732
1.487	1.525	0.54	0.57
1.005	0.931	1.04	1.029
1.566	1.577	0.47	0.484
0.56	0.593	1.42	1.377
1.024	0.998	0.959	1.031
1.132	1.246	0.809	0.87
0.665	0.647	1.386	1.251
0.978	1.031	1.025	0.983
0.67	0.694	1.289	1.327
0.823	0.832	1.146	1.18
0.665	0.695	1.297	1.299
1.222	1.125	0.854	0.848
1.245	1.235	0.767	0.804
0.581	0.629	1.44	1.295
0.671	0.74	1.267	1.284
0.91	0.749	1.124	1.133
0.623	0.629	1.285	1.407
0.983	0.974	0.998	1.081
1.132	1.143	0.867	0.91
0.788	0.899	1.163	1.138
1.119	1.092	0.921	0.899
0.798	0.813	1.177	1.213
1.482	1.61	0.516	0.507
0.722	0.763	1.255	1.228
0.875	0.812	1.151	1.142
1.321	1.395	0.659	0.704
0.959	0.892	1.081	1.072
0.853	0.891	1.132	1.115
0.538	0.534	1.432	1.446
1.242	1.266	0.767	0.774
0.786	0.701	1.236	1.242
1.233	1.181	0.851	0.777
0.617	0.65	1.327	1.384
1.09	0.891	1.019	1.005
0.496	0.591	1.327	1.434
0.466	0.46	1.453	1.536
1.063	1.097	0.946	0.923
1.011	1.022	0.997	1.017
0.724	0.729	1.233	1.251
1.332	1.354	0.669	0.701
0.654	0.595	1.373	1.314
0.596	0.562	1.44	1.287
1.128	1.116	0.921	0.972
1.269	1.308	0.78	0.748
0.974	1.058	1	0.986
0.972	1.076	0.963	1.009
0.604	0.731	1.341	1.281
0.865	1.048	0.946	1.147
0.965	0.848	1.059	1.081
0.863	0.888	1.099	1.14
1.024	0.995	0.992	1.002
1.219	1.291	0.795	0.789
1.545	1.457	0.54	0.564
0.762	0.844	1.217	1.157
0.928	1.022	0.947	1.028
1.041	1.385	0.898	0.738
1.37	1.342	0.679	0.684
1.062	0.988	0.966	0.998
0.933	0.977	1.077	1.018
0.923	0.89	1.141	1.06
0.546	0.551	1.384	1.407
0.903	0.906	1.04	1.128
1.074	1.045	0.936	0.925
0.518	0.562	1.431	1.416
1.046	1.066	0.97	0.954
0.788	0.821	1.217	1.189
0.846	0.834	1.144	1.169
1.414	1.374	0.711	0.656
1.183	1.238	0.828	0.813
0.839	0.785	1.152	1.173
0.813	0.845	1.149	1.186
0.901	0.918	1.09	1.086
1.698	1.467	0.486	0.46
0.963	1.05	0.986	0.992
0.983	0.993	0.994	1.047
1.096	1.021	0.916	0.987
0.953	0.921	1.074	1.038
0.83	0.803	1.135	1.151
1.071	1.089	0.94	0.944
0.994	1.074	0.935	0.955
0.949	0.955	1.033	1.095
1.158	1.147	0.849	0.885
0.806	0.854	1.096	1.252
0.995	0.961	0.978	1.065
0.679	0.699	1.272	1.307
1.118	1.047	0.949	0.936
0.802	0.799	1.157	1.197
1.099	1.218	0.883	0.891
1.036	1.06	0.976	0.982
1.134	1.13	0.903	0.857
0.973	0.996	0.967	1.073
0.712	0.725	1.355	1.172
1.056	1	0.975	0.995
0.565	0.659	1.4	1.323
1.151	0.987	1.01	0.874
0.709	0.632	1.357	1.231
1.256	1.213	0.783	0.816
0.805	0.823	1.183	1.211
0.986	1.052	1.027	0.953
0.665	0.717	1.248	1.323
0.975	0.937	1.099	0.995
1.096	1.063	0.954	0.913
1.214	1.202	0.825	0.831
0.171	0.183	1.727	1.748
0.826	0.791	1.213	1.149
1.132	1.072	0.925	0.905
1.25	1.207	0.846	0.792
1.121	1.198	0.847	0.877
1.099	1.087	0.92	0.921
1.106	1.438	0.821	0.742
1.135	1.245	0.824	0.845
1.028	1.065	1.016	0.955
0.758	0.822	1.177	1.219
1.063	1.081	0.92	0.962
1.125	1.092	0.883	0.902
1.407	1.274	0.843	0.552
1.21	1.172	0.813	0.827
0.801	0.748	1.178	1.22
1.074	1.193	0.827	0.821
0.793	0.804	1.198	1.182
1.161	1.102	0.868	0.903
0.986	0.906	1.056	1.092
0.716	0.806	1.273	1.177
1.032	1.023	0.973	0.989
1.067	1.063	0.953	0.942
1.121	1.186	0.848	0.886
1.193	1.159	0.834	0.844
0.704	0.667	1.183	1.398
0.982	0.978	0.989	1.047
0.978	0.979	1.12	0.934
1.003	1.05	0.942	0.919
1.171	1.238	0.803	0.853
1.252	1.198	0.798	0.802
1.142	1.16	0.853	0.856
1.313	1.31	0.69	0.755
1.146	1.095	0.926	0.913
0.794	0.825	1.155	1.237
0.978	0.942	1.05	0.995
0.906	0.968	1.027	1.101
1.095	1.064	1.007	0.862
1.293	1.159	0.812	0.786
0.96	1.031	0.99	1.031
0.908	0.84	1.081	1.159
0.921	0.916	1.105	1.056
0.935	0.938	1.072	1.057
0.843	0.867	1.138	1.126
0.73	0.702	1.232	1.258
0.868	0.787	1.145	1.179
1.026	0.957	0.995	1.004
0.676	0.655	1.345	1.288
1.289	1.267	0.757	0.749
1.093	1.025	0.957	0.962
0.804	0.843	1.099	1.211
0.446	0.378	1.522	1.559
1.035	1.266	0.848	0.896
1.053	1.106	0.942	0.987
1.029	0.999	0.99	0.995
0.525	0.494	1.449	1.429
1.165	1.162	0.841	0.837
0.669	0.665	1.309	1.301
0.745	0.717	1.255	1.234
1.002	0.97	0.981	1.028
0.943	0.97	1.073	0.995
1.142	1.121	0.901	0.894
0.977	1.151	0.911	0.988
0.946	0.835	1.173	1.066
1.15	1.109	0.85	0.895
0.919	0.822	1.141	1.082
1.259	1.181	0.792	0.791
0.942	0.977	1.048	1.033
1.091	1.163	0.895	0.904
1.324	1.228	0.762	0.745
1.514	1.501	0.542	0.547
0.784	0.802	1.166	1.221
0.751	0.707	1.273	1.2
0.945	1.023	1.069	0.976
1.144	1.237	0.823	0.858
0.886	0.846	1.146	1.11
0.785	0.799	1.174	1.224
1.236	1.19	0.82	0.786
1.155	1.108	0.859	0.912
1.099	1.053	0.927	0.946
0.85	0.809	1.173	1.149
1.04	0.976	1.011	0.998
0.714	0.832	1.182	1.246
1.159	1.106	0.877	0.896
0.522	0.594	1.367	1.433
1.043	1.033	0.969	0.995
0.771	0.891	1.159	1.164
1.389	1.427	0.64	0.627
0.703	0.74	1.239	1.322
1.397	1.301	0.699	0.7
0.696	0.797	1.296	1.182
0.921	0.897	1.143	1.056
1.236	1.166	0.831	0.808
1.04	1.063	0.96	0.949
1.211	1.173	0.822	0.786
1.24	1.279	0.751	0.827
1.437	1.711	0.465	0.509
0.797	0.818	1.178	1.186
0.832	0.892	1.128	1.129
0.502	0.496	1.442	1.455
0.89	1.041	0.973	1.104
0.932	0.897	1.094	1.086
1.061	1.12	0.891	0.913
0.439	0.495	1.514	1.47
1.471	1.444	0.615	0.565
1.039	1.066	1.035	0.873
1.022	1.034	0.953	1.005
0.821	0.786	1.194	1.145
1.113	1.114	0.978	0.836
0.663	0.665	1.3	1.314
1.13	0.992	0.988	0.911
0.95	1.009	0.99	0.983
0.983	1.058	1.003	0.974
0.983	0.813	1.041	1.151
0.962	1.157	0.956	0.924
1.089	1.1	0.955	0.886
1.207	1.184	0.853	0.804
1.185	1.217	0.777	0.87
0.753	0.638	1.325	1.24
0.853	0.782	1.148	1.178
0.9	0.91	1.05	1.117
1.031	1.16	0.911	0.931
1.447	1.306	0.644	0.703
0.717	0.769	1.273	1.209
0.961	0.926	1.05	1.079
0.984	1.134	0.908	0.984
0.419	0.4	1.564	1.524
1.43	1.464	0.62	0.575
1.21	1.202	0.846	0.793
0.841	0.837	1.178	1.128
1.167	1.143	0.855	0.888
1.035	1.002	0.994	0.968
1.034	1.149	0.968	0.914
1.142	1.022	0.96	0.93
0.54	0.569	1.472	1.387
0.544	0.68	1.422	1.269
1.194	1.176	0.856	0.82
0.881	0.835	1.144	1.135
0.828	0.945	1.094	1.128
0.716	0.743	1.23	1.275
0.508	0.592	1.447	1.388
1.344	1.27	0.692	0.714
1.228	1.208	0.864	0.752
0.993	1.126	0.955	0.952
0.735	0.728	1.256	1.244
0.89	0.746	1.126	1.213
0.919	0.853	1.1	1.118
1.156	1.122	0.869	0.873
0.853	0.754	1.173	1.195
1.037	1.213	0.887	0.902
1.02	0.987	1.019	0.966
0.585	0.603	1.336	1.343
0.896	0.87	1.11	1.115
0.717	0.75	1.216	1.306
0.999	0.992	1.011	1.029
0.944	0.962	1.068	1.077
0.871	0.763	1.144	1.198
0.583	0.59	1.373	1.392
1.098	0.977	0.983	0.957
1.13	1.048	0.903	0.916
1.029	0.891	1.084	1.012
0.432	0.534	1.377	1.567
0.83	0.804	1.114	1.23
1.518	1.429	0.617	0.532
0.828	0.941	1.159	1.068
1.348	1.411	0.704	0.62
0.868	0.878	1.18	1.105
1.009	0.99	1.04	0.997
0.991	0.972	1.013	1.024
0.841	0.83	1.115	1.153
1.002	0.98	0.972	1.056
1.3	1.208	0.799	0.772
0.981	0.846	1.07	1.096
1.247	1.234	0.703	0.837
1.39	1.316	0.677	0.69
0.889	1.026	1.025	1.068
1.027	1.201	0.942	0.868
0.657	0.594	1.279	1.388
1.019	0.955	0.952	1.083
0.654	0.625	1.294	1.373
0.545	0.542	1.387	1.41
1.026	1.131	0.963	0.935
1.086	1.258	0.896	0.809
0.895	0.882	1.107	1.146
1.338	1.218	0.763	0.759
1.538	1.522	0.549	0.499
0.819	0.864	1.115	1.22
1.269	1.262	0.734	0.794
0.845	0.766	1.161	1.2
0.878	0.882	1.099	1.116
1.284	1.212	0.721	0.836
1.045	1.044	0.992	0.94
0.915	0.788	1.123	1.156
1.165	1.112	0.893	0.856
0.953	0.959	1.045	1.078
0.54	0.525	1.428	1.423
1.156	1.072	0.889	0.909
0.689	0.767	1.291	1.22
1.068	0.977	0.99	0.95
1.142	1.144	0.907	0.873
1.013	1.061	1.009	0.94
0.851	1.111	0.984	1.069
1.207	1.333	0.773	0.753
0.804	0.791	1.148	1.232
0.987	0.905	1.097	1.013
0.916	1.051	1.025	1.022
1.029	1.033	1.022	0.935
1.163	1.135	0.882	0.844
1.226	1.176	0.799	0.817
1.053	1.118	0.879	0.929
0.688	0.878	1.14	1.221
0.638	0.664	1.287	1.361
1.253	1.306	0.707	0.76
1.36	1.296	0.684	0.691
1.09	1.113	0.883	0.919
0.877	0.834	1.109	1.119
1.385	1.5	0.594	0.567
1.053	1.169	0.931	0.883
1.259	1.07	0.927	0.795
0.71	0.69	1.307	1.271
1.047	1.03	0.892	0.995
0.651	0.578	1.345	1.352
1.411	1.391	0.624	0.651
1.159	0.958	0.901	0.933
1.326	1.256	0.743	0.744
0.709	0.582	1.299	1.354
1.001	0.998	1.003	1.012
1.141	1.111	0.886	0.892
0.748	0.718	1.234	1.277
1.547	1.405	0.552	0.589
1.115	1.07	0.944	0.9
0.896	0.925	1.057	1.118
1.611	1.647	0.443	0.425
0.223	0.211	1.716	1.692
1.153	1.502	0.709	0.717
1.222	1.346	0.696	0.801
1.026	1.096	0.976	0.99
1.102	1.19	0.861	0.888
1.536	1.303	0.749	0.496
0.665	0.744	1.298	1.284
1.024	1.169	0.902	0.914
1.336	1.269	0.741	0.725
0.429	0.525	1.527	1.441
1.231	1.181	0.831	0.81
0.763	0.73	1.266	1.203
0.553	0.954	1.255	1.218
0.808	0.788	1.202	1.177
0.937	0.913	1.075	1.051
0.839	0.831	1.167	1.129
0.692	0.831	1.173	1.211
0.706	0.7	1.229	1.285
0.79	0.75	1.207	1.223
1.012	1.019	0.999	0.983
1.145	1.231	0.874	0.799
0.83	0.851	1.149	1.154
1.454	1.474	0.593	0.573
1.081	0.912	1.031	0.96
1.373	1.363	0.698	0.655
1.174	0.983	0.92	0.945
0.604	0.657	1.358	1.316
0.628	0.82	1.258	1.262
0.949	1.038	1.071	0.958
1.031	0.95	1.029	1.04
0.726	0.679	1.3	1.267
1.18	1.112	0.905	0.84
1.066	1.008	1.007	0.942
1.047	1.04	1.003	0.939
1.313	1.339	0.776	0.717
0.52	0.592	1.397	1.411
1.465	1.42	0.6	0.605
1.533	1.464	0.566	0.544
1.142	1.215	0.869	0.821
1.857	1.757	0.269	0.271
1.071	1.159	0.894	0.938
1.259	1.21	0.835	0.794
1.521	1.595	0.451	0.479
1.229	1.293	0.787	0.795
1.18	1.235	0.841	0.795
0.185	0.188	1.603	1.564
1.453	1.363	0.675	0.693
0.944	0.899	1.072	1.069
1.121	1.224	0.909	0.793
1.423	1.468	0.6	0.635
0.938	0.884	1.024	1.16
0.883	0.871	1.08	1.131
0.942	0.933	1.088	1.042
0.859	0.951	1.085	1.102
0.389	0.365	1.518	1.628
1.015	1.091	0.978	0.945
1.093	1.035	0.914	0.965
1.228	1.376	0.71	0.74
0.939	0.901	1.106	1.064
0.969	1.027	1.035	1.008
0.741	0.587	1.3	1.268
0.757	0.883	1.117	1.225
0.629	0.63	1.365	1.323
0.302	0.395	1.638	1.564
1.296	1.135	0.806	0.809
1.178	1.225	0.803	0.843
1.211	0.961	0.96	0.89
0.895	0.802	1.141	1.162
0.985	0.932	1.023	1.065
0.976	1.04	1.013	0.972
1.11	1.066	0.913	0.956
1.054	1.007	0.958	1.01
0.869	0.812	1.134	1.152
0.992	0.924	1.074	1.043
0.734	0.709	1.249	1.267
0.586	0.563	1.385	1.402
1.287	1.255	0.737	0.739
0.875	0.893	1.118	1.108
0.617	0.6	1.367	1.306
0.428	0.471	1.458	1.537
0.697	0.704	1.287	1.278
1.676	1.798	0.351	0.324
0.644	0.591	1.362	1.348
0.584	0.596	1.301	1.457
0.841	0.787	1.161	1.202
1.322	1.258	0.756	0.712
0.967	1.037	1.022	0.98
0.949	1.07	0.964	1.034
0.89	0.833	1.143	1.124
0.374	0.256	2.111	1.18
1.318	1.486	0.62	0.617
1.424	1.409	0.614	0.586
1.158	1.161	0.864	0.849
1.007	0.98	1.016	1.015
1.079	1.033	0.943	0.987
0.799	0.854	1.171	1.159
0.631	0.587	1.359	1.345
0.958	0.95	1.106	1.011
0.818	0.964	1.135	1.038
1.1	1.07	0.921	0.939
1.186	1.247	0.804	0.833
0.965	0.884	1.053	1.083
1.412	1.36	0.647	0.639
1.176	1.087	0.809	0.856
0.864	0.848	1.131	1.124
1.023	0.997	0.95	1.042
1.015	1.042	0.992	0.985
0.569	0.61	1.32	1.44
1.215	1.228	0.777	0.852
1.292	1.196	0.841	0.726
0.871	0.941	1.134	1.075
0.468	0.534	1.533	1.392
0.792	0.775	1.058	1.344
0.684	0.698	1.304	1.27
1.149	1.135	0.867	0.858
0.868	0.802	1.168	1.172
0.905	0.842	1.095	1.14
1.027	0.972	1.025	1.011
0.66	0.755	1.26	1.26
0.576	0.572	1.366	1.424
0.751	0.731	1.26	1.238
0.539	0.493	1.483	1.411
1.138	1.191	0.862	0.811
1.136	1.261	0.835	0.783
1.125	1.143	0.915	0.855
1.461	1.437	0.586	0.608
1.12	1.103	0.924	0.913
1.323	1.333	0.672	0.724
0.836	0.772	1.153	1.214
1.032	1.041	0.963	0.964
0.828	0.887	1.129	1.156
0.869	0.943	1.137	1.104
0.653	0.621	1.329	1.325
0.347	0.406	1.684	1.468
0.841	0.808	1.149	1.201
0.528	0.587	1.436	1.331
1.087	1.171	0.907	0.883
1.074	1.049	0.972	0.923
0.867	0.886	1.135	1.111
0.675	0.69	1.397	1.196
0.561	0.553	1.406	1.371
1.121	1.104	0.862	0.938
1.247	1.32	0.758	0.715
0.993	0.995	0.975	1.029
1.072	0.997	0.977	0.978
1.1	1.037	0.978	0.925
0.339	0.366	1.522	1.677
0.268	0.313	1.635	1.695
0.766	0.697	1.267	1.224
0.848	0.836	1.115	1.144
0.578	0.626	1.421	1.315
1.037	1.011	0.985	0.992
0.92	1.082	1.001	1.014
0.821	0.788	1.171	1.151
1.292	1.324	0.721	0.735
1.175	1.096	0.862	0.881
1.148	1.074	0.914	0.895
1.113	0.897	1.05	0.935
0.726	0.718	1.229	1.348
1.378	1.587	0.584	0.556
0.212	0.253	1.699	1.636
0.968	0.908	1.036	1.068
0.629	0.746	1.279	1.27
0.973	1.019	1.031	0.991
0.774	0.751	1.295	1.146
1.25	1.095	0.867	0.827
1.368	1.291	0.702	0.709
0.314	0.262	1.705	1.587
1.213	1.176	0.809	0.833
1.198	1.131	0.865	0.846
0.464	0.396	1.492	1.556
1.102	0.992	0.973	0.952
0.851	0.782	1.178	1.175
1.081	1.102	0.949	0.899
0.631	0.544	1.419	1.37
1.027	1.135	0.918	0.962
1.137	1.243	0.827	0.832
0.902	0.924	1.044	1.126
1.344	0.613	1.294	0.733
1.043	1.043	0.965	0.949
0.818	0.909	1.102	1.123
1.003	1.012	0.999	1
0.869	0.807	1.078	1.19
0.983	0.983	1.043	1.006
1.146	1.152	0.896	0.807
1.074	1.016	0.96	0.985
0.941	0.962	1.034	1.067
0.899	1.013	1.016	1.083
1.089	1.355	0.822	0.795
1.152	1.141	0.863	0.869
1.091	0.897	0.948	1.069
1.14	1.146	0.874	0.878
1.424	1.458	0.589	0.624
0.418	0.585	1.487	1.439
1.241	1.119	0.857	0.824
0.938	0.883	1.075	1.083
0.684	0.656	1.345	1.29
0.802	0.878	1.101	1.196
1.136	1.061	0.871	0.98
0.709	0.734	1.281	1.221
0.84	0.836	1.16	1.085
0.827	0.776	1.208	1.171
1.263	1.298	0.738	0.754
1.029	1.131	0.937	0.933
0.948	0.841	1.11	1.092
0.871	0.852	1.12	1.124
1.05	1.07	0.953	0.923
1.475	1.248	0.77	0.585
1.446	1.209	0.739	0.68
1.224	1.082	0.883	0.865
1.039	1.156	0.992	0.892
0.836	0.794	1.189	1.131
0.406	0.414	1.542	1.559
0.87	0.847	1.141	1.14
0.823	0.799	1.173	1.171
0.923	0.904	1.078	1.115
0.444	0.551	1.412	1.517
1.043	0.931	0.956	1.076
0.931	0.938	1.03	1.068
0.869	0.786	1.13	1.189
1.078	1.071	0.919	0.983
0.688	0.656	1.295	1.301
1.183	1.257	0.849	0.766
0.519	0.488	1.526	1.375
1.162	0.989	0.955	0.916
0.918	0.925	1.068	1.085
1.289	1.288	0.737	0.752
0.55	0.544	1.412	1.403
0.715	0.742	1.28	1.263
1.52	1.441	0.542	0.593
1.018	1.159	0.904	0.888
0.717	0.704	1.261	1.297
1.555	1.715	0.435	0.425
0.812	0.826	1.175	1.198
1.054	0.997	1.001	0.985
1.033	1.025	0.96	0.995
1.231	1.093	0.896	0.819
1.16	1.137	0.889	0.866
1.035	0.927	1.066	0.91
0.598	0.571	1.342	1.439
1.099	1.046	1.03	0.893
0.787	0.742	1.194	1.232
1.098	1.102	0.902	0.92
1.067	1.124	0.919	0.917
1.309	1.219	0.746	0.774
0.957	1.092	0.971	1.001
1.136	1.267	0.748	0.898
1.75	1.756	0.265	0.269
0.7	0.676	1.248	1.301
0.672	0.636	1.277	1.342
1.057	1.066	0.94	0.917
0.819	0.811	1.186	1.164
0.83	0.808	1.153	1.184
1.297	1.251	0.734	0.778
0.181	0.193	1.694	1.729
1.095	1.124	0.896	0.918
1.017	1.016	0.999	0.981
1.152	0.999	0.94	0.93
0.971	0.852	1.058	1.085
1.029	1.007	0.856	1.12
1.192	1.192	0.808	0.821
0.696	0.707	1.245	1.308
1.001	1.01	0.971	1.031
0.401	0.416	1.489	1.553
1.108	1.078	0.974	0.87
0.611	0.649	1.307	1.349
0.857	0.846	1.13	1.146
1.208	1.186	0.831	0.826
0.854	0.918	1.111	1.111
0.875	0.875	1.072	1.106
1.056	1.051	0.955	0.941
1.18	1.239	0.814	0.822
1.157	1.172	0.806	0.864
1.277	1.251	0.764	0.791
1.123	1.072	0.924	0.909
0.306	0.39	1.559	1.624
0.8	0.796	1.153	1.231
1.351	1.308	0.665	0.745
0.834	0.823	1.131	1.174
0.925	0.959	1.048	1.07
1.371	1.27	0.716	0.7
0.312	0.312	1.638	1.64
1.29	1.376	0.64	0.767
0.991	1.027	0.971	1.031
1.639	1.741	0.398	0.361
1.241	1.254	0.73	0.831
0.968	0.931	1.06	1.044
0.747	0.694	1.258	1.335
0.482	0.462	1.468	1.533
0.652	0.694	1.31	1.258
0.781	0.761	1.247	1.182
0.785	0.826	1.17	1.192
1.475	1.462	0.557	0.579
0.804	0.837	1.15	1.159
1.166	1.059	0.94	0.874
1.447	1.325	0.641	0.616
0.466	0.489	1.442	1.521
1.422	1.18	0.815	0.66
1.77	1.782	0.299	0.301
0.825	0.763	1.203	1.188
0.774	0.79	1.154	1.235
1.142	1.41	0.673	0.843
0.265	0.355	1.64	1.631
0.905	0.926	1.087	1.057
0.813	0.807	1.141	1.217
0.669	0.891	1.157	1.26
1.075	1.042	1.008	0.899
0.798	0.589	1.797	0.861
0.243	0.285	2.214	1.154
1.199	0.61	1.451	0.804
1.826	1.885	0.263	0.235
0.837	0.806	1.186	1.16
1.131	1.102	0.923	0.878
0.858	0.734	1.188	1.211
1.176	1.091	0.856	0.914
1.153	1.227	0.834	0.834
1.144	1.099	0.907	0.883
1.197	1.016	0.904	0.91
1.372	1.43	0.711	0.575
0.791	0.798	1.182	1.233
1.131	1.004	0.902	0.874
1.496	1.404	0.591	0.553
0.95	0.896	1.025	1.125
0.73	0.681	1.207	1.307
1.144	1.256	0.756	0.859
1.689	1.643	0.397	0.401
1.622	1.683	0.449	0.378
1.204	1.084	0.908	0.84
1.213	1.146	0.795	0.845
0.99	1.022	0.974	1.039
1.07	0.987	0.98	0.978
1.083	1.044	0.955	0.923
0.797	0.723	1.223	1.212
0.91	0.925	1.08	1.013
1.095	1.182	0.853	0.856
0.979	0.995	0.939	1.095
0.852	0.817	1.132	1.182
0.661	0.652	1.33	1.308
1.128	1.171	0.88	0.841
0.653	0.68	1.287	1.314
0.654	0.685	1.274	1.365
0.927	0.891	1.092	1.111
0.951	0.915	1.046	1.106
1.294	1.288	0.771	0.733
1.193	1.272	0.784	0.768
0.827	0.776	1.241	1.149
0.66	0.629	1.329	1.243
0.421	0.332	1.529	1.618
0.888	0.857	1.077	1.158
0.736	0.696	1.236	1.285
1.153	1.046	0.931	0.898
1.227	1.253	0.777	0.821
0.971	0.954	1.024	1.047
0.878	0.711	1.196	1.093
0.645	0.62	1.288	1.395
1.119	1.176	0.858	0.879
0.734	0.823	1.168	1.252
0.975	1.023	1.045	0.97
0.933	1.115	1.021	0.955
1.275	1.246	0.781	0.739
1.032	1.008	1.014	0.994
0.913	0.892	1.077	1.094
0.889	0.879	1.099	1.124
0.902	0.857	1.12	1.06
1.061	0.993	0.97	0.991
1.07	1.017	0.931	0.955
1.187	1.138	0.863	0.865
1.197	1.18	0.842	0.839
1.187	1.211	0.849	0.803
1.084	1.118	0.924	0.882
1.017	1.011	1.007	0.981
0.9	0.903	1.106	1.087
1.231	1.271	0.769	0.812
1.421	1.27	0.679	0.7
0.943	0.925	1.066	1.069
0.691	0.777	1.238	1.261
1.571	1.588	0.456	0.501
1.032	0.957	0.964	1.055
1.048	0.876	1.032	1.045
0.66	0.674	1.299	1.322
0.916	0.903	1.05	1.091
0.886	0.756	1.193	1.165
0.773	0.752	1.269	1.174
1.21	1.148	0.843	0.842
1.204	1.121	0.811	0.902
0.939	0.863	1.096	1.139
0.897	0.96	1.057	1.086
1.086	1.078	1.004	0.861
0.915	0.906	1.094	1.111
0.777	0.68	1.294	1.219
0.932	0.885	1.066	1.097
0.907	0.867	1.109	1.115
1.159	1.151	0.879	0.856
1.221	1.208	0.82	0.817
0.606	0.552	1.38	1.35
1.099	1.073	0.879	0.975
0.411	0.455	1.479	1.532
1.324	1.218	0.756	0.76
1.181	1.11	0.924	0.848
0.557	0.518	1.449	1.405
0.946	1.019	0.981	1.065
0.228	0.22	1.655	1.786
0.729	0.691	1.286	1.263
0.764	0.8	1.148	1.268
0.222	0.223	1.672	1.749
0.675	0.662	1.282	1.325
1.083	1.134	0.871	0.93
1.867	1.754	0.263	0.271
0.595	0.481	1.528	1.367
1.647	1.646	0.385	0.417
1.204	1.21	0.798	0.837
0.808	0.84	1.164	1.153
0.983	0.992	1.034	1.005
1.229	1.189	0.846	0.835
1.078	1.156	0.843	0.957
0.884	0.911	1.153	1.055
1.475	1.642	0.498	0.502
1.017	1.011	1.019	0.96
0.615	0.607	1.31	1.406
1.039	1.156	0.921	0.954
1.31	1.258	0.72	0.754
1.031	0.953	0.999	1.033
1.147	1.093	0.915	0.901
0.868	0.85	1.14	1.134
0.794	0.724	1.208	1.238
0.732	0.807	1.182	1.243
0.551	0.561	1.418	1.403
1.093	1.315	0.752	0.893
1.283	1.337	0.736	0.715
1.211	1.285	0.771	0.75
1.208	0.96	1.032	0.824
1.024	1.013	1.013	1
0.372	0.4	1.531	1.598
0.922	0.93	1.068	1.033
0.552	0.556	1.345	1.389
1.877	1.849	0.224	0.206
1.148	1.165	0.849	0.875
0.898	0.818	1.057	1.21
0.939	0.907	1.065	1.039
1.392	1.447	0.602	0.609
0.656	0.655	1.284	1.363
0.866	0.806	1.167	1.147
1.224	1.288	0.765	0.782
1.396	1.402	0.619	0.68
0.99	0.973	1.034	0.996
1.098	1.036	0.912	0.954
0.67	0.584	1.314	1.34
1.313	1.298	0.704	0.752
0.892	0.861	1.108	1.151
1.064	1.055	0.935	0.963
1.016	1.029	0.964	1.005
1.363	1.323	0.757	0.725
1.07	1.032	0.966	0.952
1.125	1.235	0.864	0.825
0.968	0.925	1.049	1.045
0.99	0.912	1.087	1.026
0.718	0.701	1.3	1.288
0.564	0.555	1.415	1.395
1.504	1.671	0.484	0.463
0.485	0.602	1.417	1.429
1.181	1.236	0.828	0.815
0.793	0.784	1.179	1.218
0.782	0.742	1.182	1.242
1.058	1.135	0.891	0.908
0.857	0.823	1.108	1.157
1.503	1.437	0.586	0.569
0.943	0.868	1.119	1.063
1.194	1.09	0.906	0.863
0.947	1.087	0.985	0.958
1.034	1.079	0.934	0.977
1.003	0.977	1.043	0.984
0.957	0.891	1.047	1.101
0.989	1.234	0.797	1.016
0.959	0.88	1.064	1.108
0.938	0.837	1.076	1.118
0.369	0.343	1.535	1.627
1.498	1.674	0.444	0.498
1.366	1.254	0.705	0.734
1.002	1.015	1.012	0.969
1.212	1.127	0.854	0.834
1.176	1.193	0.822	0.828
0.96	0.849	1.122	1.079
0.606	0.623	1.252	1.46
0.918	0.943	1.092	1.017
1.901	1.614	0.301	0.324
1.156	1.064	0.859	0.95
1.27	1.057	0.87	0.783
1.216	1.288	0.806	0.739
0.854	0.825	1.143	1.144
1.037	1.002	0.981	0.972
0.961	0.907	1.048	1.087
1.086	1.099	0.93	0.936
1.43	1.367	0.636	0.649
1.139	1.206	0.856	0.841
0.791	0.759	1.2	1.199
0.771	0.736	1.243	1.257
0.889	0.81	1.257	1.03
0.866	0.91	1.205	1.015
0.908	0.876	1.121	1.128
0.812	0.798	1.158	1.222
0.788	0.784	1.194	1.238
0.751	0.732	1.196	1.254
1.079	1.033	0.947	0.928
0.644	0.569	1.368	1.342
1.055	1.059	0.967	0.935
1.253	1.13	0.844	0.818
0.833	0.787	1.158	1.188
0.928	0.837	1.078	1.121
0.923	0.883	1.107	1.069
0.911	0.877	1.075	1.105
0.799	0.715	1.23	1.214
0.878	0.982	1.089	1.032
1.018	1.014	0.984	0.977
0.865	0.915	1.082	1.136
1.035	0.988	1.113	0.88
1.067	1.203	0.852	0.917
0.758	0.806	1.166	1.245
0.896	1.078	0.993	1.047
0.943	0.879	1.032	1.139
0.862	0.93	1.121	1.11
1.188	1.209	0.811	0.847
2.043	1.863	0.146	0.171
0.826	0.846	1.045	1.167
0.809	0.734	1.181	1.186
0.954	0.884	1.075	1.083
0.86	0.818	1.138	1.167
1.649	1.788	0.351	0.356
0.851	1.001	1.116	1.02
0.956	0.905	1.058	1.076
0.938	0.938	1.049	1.072
1.08	1.263	0.871	0.786
1.085	1.268	0.792	0.902
0.422	0.371	1.569	1.553
0.945	0.88	1.106	1.064
1.601	1.447	0.543	0.513
0.82	0.937	1.139	1.105
1.337	1.374	0.641	0.698
1.032	1.032	0.932	0.989
1.257	1.103	0.833	0.841
1.124	1.102	0.915	0.889
0.717	0.719	1.278	1.238
0.838	0.869	1.156	1.126
0.729	0.697	1.253	1.279
0.928	0.924	1.111	1.018
0.729	0.737	1.199	1.248
0.935	0.988	1.085	0.99
0.663	0.906	1.289	1.005
1.023	0.991	0.985	0.977
1.024	1.096	0.886	0.981
0.911	0.892	1.058	1.079
1.037	0.991	1.02	0.981
0.721	0.654	1.193	1.384
0.706	0.695	1.257	1.308
1.178	1.201	0.819	0.826
0.924	0.915	1.038	1.088
0.721	0.66	1.275	1.299
1.012	0.965	1.026	1.01
1.433	1.301	0.678	0.634
0.353	0.431	1.641	1.482
1.219	1.256	0.793	0.788
0.82	0.76	1.208	1.242
1.087	1.085	0.944	0.935
1.06	1.1	0.885	0.987
0.766	0.776	1.21	1.203
0.986	0.958	1.045	0.981
0.999	0.915	1.045	1.067
0.744	0.739	1.231	1.261
0.797	0.775	1.185	1.184
0.856	0.85	1.143	1.158
1.317	1.287	0.778	0.724
1.332	1.363	0.713	0.688
0.446	0.406	1.56	1.461
1.209	1.079	0.916	0.856
1.159	1.13	0.863	0.897
0.875	0.937	1.075	1.119
0.785	0.702	1.234	1.214
0.273	0.269	1.691	1.637
1.083	1.016	0.974	0.971
1.37	1.445	0.63	0.642
1.098	1.035	0.962	0.928
1.051	0.952	1	1.019
0.985	1.036	1.007	0.995
1.012	1.005	0.976	1.024
1.024	1.041	0.966	0.985
1.112	1.165	0.886	0.912
1.187	1.271	0.803	0.814
0.967	0.912	1.041	1.077
1.206	1.111	0.804	0.908
1.052	1.002	0.954	0.998
1.016	1.044	0.997	1.042
0.782	0.845	1.128	1.194
0.726	0.697	1.248	1.238
0.527	0.531	1.501	1.372
0.934	1.015	1.007	1.009
0.299	0.256	1.691	1.605
1.194	1.146	0.855	0.847
0.72	0.631	1.307	1.294
1.762	1.616	0.353	0.39
0.364	0.292	1.646	1.594
0.868	0.823	1.099	1.164
0.712	0.725	1.262	1.251
0.543	0.528	1.414	1.455
1.149	1.248	0.813	0.838
0.753	0.783	1.263	1.224
1.02	1	1.004	1.01
0.644	0.644	1.356	1.282
0.852	0.941	1.09	1.113
0.937	1.025	1.001	1.048
0.776	0.775	1.183	1.214
0.746	0.738	1.215	1.24
0.794	0.76	1.193	1.253
0.678	0.697	1.283	1.299
1.051	1.114	0.948	0.91
0.76	0.723	1.211	1.257
1.56	1.503	0.528	0.516
0.728	0.733	1.26	1.18
1.297	1.236	0.733	0.74
1.496	1.438	0.632	0.593
1	1.056	1.011	0.953
1.011	1.039	0.983	0.977
0.956	0.809	1.101	1.125
1.029	1.022	0.967	0.999
0.842	0.742	1.174	1.18
0.793	0.833	1.219	1.104
1.152	1.133	0.832	0.87
1.152	1.151	0.893	0.878
1.315	1.088	0.946	0.697
0.879	0.852	1.193	1.078
1.193	1.109	0.874	0.896
0.946	1.029	1.016	1.022
0.747	0.847	1.226	1.16
0.51	0.5	1.414	1.51
0.907	0.859	1.079	1.139
1.739	1.523	0.405	0.452
0.744	0.68	1.256	1.297
0.547	0.635	1.407	1.352
1.485	1.313	0.615	0.665
1.108	1.169	0.875	0.897
0.957	0.99	1.016	1.045
1.056	0.992	0.955	0.973
0.629	0.705	1.337	1.284
1.114	1.095	0.911	0.946
1.387	1.326	0.694	0.669
0.498	0.514	1.382	1.528
0.947	0.835	1.126	1.083
0.579	0.603	1.382	1.396
0.964	0.9	1.074	1.071
1.114	1.611	0.61	0.755
0.731	0.664	1.303	1.275
0.992	0.95	1.066	1.019
0.818	0.765	1.223	1.173
1.208	1.182	0.826	0.863
0.939	0.878	1.062	1.108
0.795	0.741	1.232	1.212
0.54	0.586	1.351	1.415
1.142	1.319	0.725	0.87
1.168	1.009	0.912	0.934
1.851	1.752	0.278	0.259
1.23	1.08	0.825	0.896
1.266	1.125	0.848	0.806
0.985	1.011	1.003	1.016
0.989	0.929	1.06	1.043
1.119	1.259	0.849	0.846
0.666	0.684	1.29	1.337
1.781	1.468	0.436	0.415
0.923	0.853	1.072	1.152
0.429	0.386	1.498	1.58
0.585	0.499	1.445	1.4
1.079	1.109	0.912	0.928
1.161	1.182	0.869	0.841
1.07	1.063	0.903	0.955
0.937	0.914	1.068	1.079
0.767	0.785	1.191	1.178
0.937	0.952	1.045	1.061
1.152	1.209	0.855	0.786
0.769	0.807	1.316	1.15
0.908	0.856	1.112	1.133
0.744	0.716	1.294	1.21
0.435	0.506	1.536	1.467
0.631	0.669	1.356	1.295
1.12	1.012	0.996	0.922
0.859	0.886	1.1	1.145
0.707	0.675	1.288	1.286
0.776	0.831	1.203	1.198
0.795	0.805	1.157	1.22
0.658	0.598	1.309	1.352
0.81	0.753	1.203	1.24
0.974	0.885	1.061	1.064
1.023	1	0.996	0.995
0.947	0.935	1.068	1.061
0.908	0.922	1.082	1.086
0.872	0.844	1.164	1.14
0.667	0.694	1.288	1.293
0.944	0.94	1.101	1.018
0.918	1.133	0.964	1.067
0.48	0.433	1.457	1.491
1.122	1.113	0.905	0.892
1.177	1.206	0.827	0.837
1.162	1.166	0.787	0.848
0.843	0.839	1.188	1.083
0.927	0.778	1.151	1.129
1.136	1.038	0.934	0.956
0.959	0.878	1.069	1.089
1.214	1.146	0.891	0.881
0.872	0.848	1.133	1.134
0.974	1.017	0.986	1.035
0.4	0.4	1.529	1.581
1.073	1.05	0.951	0.949
0.831	0.825	1.144	1.159
1.079	1.083	0.936	0.93
1.474	1.293	0.67	0.639
0.666	0.647	1.359	1.282
1.562	1.643	0.483	0.435
1.27	1.171	0.734	0.792
0.787	0.768	1.182	1.203
0.965	1	1.018	1.022
1.363	1.164	0.747	0.73
0.909	0.858	1.098	1.101
0.707	0.868	1.128	1.274
1.063	1.047	0.947	0.985
0.192	0.282	1.704	1.701
0.852	0.805	1.153	1.174
0.953	0.994	1.038	1.053
0.962	0.862	1.041	1.143
0.933	0.873	1.045	1.141
0.963	1.01	1.067	0.972
0.891	1.052	1.094	0.944
0.649	0.623	1.337	1.338
1.042	1.038	0.97	0.961
0.707	0.719	1.295	1.239
0.752	0.575	1.279	1.225
0.773	0.836	1.196	1.133
1.117	0.949	0.969	0.979
1.132	1.032	0.978	0.883
1.155	1.18	0.761	0.945
0.269	0.321	1.684	1.614
1.003	0.976	0.986	1.003
0.781	0.749	1.24	1.22
0.264	0.291	1.674	1.682
0.435	0.491	1.48	1.481
1.24	1.209	0.811	0.795
0.77	0.715	1.188	1.286
1.653	1.531	0.501	0.423
1.018	0.963	1.013	0.966
0.403	0.439	1.53	1.538
0.832	0.87	1.107	1.161
0.965	0.906	1.059	1.064
0.934	0.923	1.036	1.06
0.929	0.855	1.088	1.124
0.953	0.906	1.065	1.094
2.001	2.009	0.093	0.09
1.065	1.038	0.979	0.945
0.968	1.03	1.059	0.968
1.132	1.086	0.89	0.915
0.715	0.726	1.222	1.284
1.11	1.136	1.009	0.755
1.199	1.232	0.843	0.798
0.669	0.64	1.321	1.355
0.959	0.913	1.08	1.052
1.494	1.418	0.579	0.628
0.703	0.688	1.189	1.275
0.944	0.892	1.054	1.106
0.869	0.872	1.184	1.057
1.11	1.089	0.919	0.879
0.934	0.941	1.096	1.051
0.834	0.802	1.133	1.209
0.919	0.791	1.162	1.115
0.852	0.848	1.111	1.178
0.948	0.86	1.147	1.111
0.828	0.774	1.161	1.151
0.839	0.848	1.151	1.148
0.91	0.901	1.089	1.107
0.875	0.845	1.147	1.089
0.751	0.711	1.258	1.259
0.895	0.967	0.992	1.146
0.979	0.991	0.981	1.097
1.044	1.043	0.95	0.967
0.459	0.443	1.442	1.525
1.137	1.07	0.936	0.893
0.486	0.51	1.476	1.519
0.878	0.878	1.084	1.127
0.736	0.745	1.238	1.228
1.017	1.022	0.952	0.981
0.883	0.724	1.173	1.169
1.299	1.493	0.671	0.688
0.761	0.598	1.225	1.364
1.048	0.913	1.1	0.944
1.069	1.015	1.009	0.926
1.038	1.097	0.989	0.894
0.807	0.793	1.207	1.135
0.616	0.62	1.387	1.322
1.237	1.274	0.736	0.811
0.6	0.553	1.364	1.414
1.331	1.568	0.587	0.613
0.989	0.948	1.022	1.047
0.961	0.89	1.132	1.015
0.684	0.668	1.277	1.292
0.808	0.717	1.247	1.187
0.526	0.537	1.362	1.502
0.464	0.502	1.368	1.515
1.529	1.517	0.552	0.486
0.922	0.909	1.124	1.094
0.988	1.016	0.998	1.034
0.552	0.539	1.395	1.416
0.994	0.937	1.015	1.059
1.102	1.103	0.946	0.895
1.7	1.79	0.324	0.332
0.978	1.121	0.948	0.977
1.141	1.166	0.873	0.829
1.026	0.977	0.998	1.01
0.578	0.544	1.449	1.369
0.935	0.829	1.038	1.184
0.987	0.91	1.049	0.996
0.895	1.089	1.084	0.949
1.357	1.31	0.704	0.729
1.054	1.049	0.946	0.972
0.964	0.946	1.073	1.04
0.814	0.872	1.205	1.126
1.44	1.308	0.666	0.663
0.908	0.929	1.089	1.072
0.921	0.879	1.073	1.107
0.938	0.846	1.094	1.1
0.426	0.513	1.432	1.547
0.971	0.901	1.037	1.09
0.938	0.836	1.087	1.114
1.123	1.115	0.889	0.895
1.113	1.099	0.918	0.894
1.02	1.027	1.002	0.952
1.116	1.223	0.826	0.841
0.992	0.971	1.037	1.012
0.555	0.621	1.347	1.435
0.802	0.761	1.192	1.22
0.96	0.9	1.026	1.084
0.592	0.544	1.406	1.402
0.734	0.816	1.168	1.231
0.701	0.794	1.185	1.288
1.011	1.035	0.954	1.017
1.198	1.048	0.856	0.928
1.352	1.315	0.726	0.66
0.945	0.876	1.092	1.116
0.949	0.92	1.023	1.125
0.83	0.785	1.196	1.211
1.095	1.097	0.922	0.923
1.223	1.233	0.801	0.794
0.93	0.904	1.129	1.068
1.267	1.216	0.801	0.79
1.01	1.036	0.934	0.968
0.857	0.851	1.113	1.164
1.022	1.101	0.913	0.989
0.737	0.744	1.231	1.253
0.63	0.634	1.403	1.276
1.415	1.439	0.593	0.601
1.115	1.123	0.883	0.91
1.019	1.098	0.972	0.954
0.777	0.739	1.175	1.276
0.834	0.78	1.137	1.243
1.218	1.21	0.793	0.818
0.568	0.509	1.466	1.386
0.836	0.806	1.142	1.214
1.095	1.093	0.988	0.828
0.794	0.781	1.201	1.211
0.982	0.911	1.053	1.07
0.788	0.793	1.23	1.165
1.339	1.272	0.713	0.748
1.076	1.23	0.885	0.894
1.189	1.209	0.763	0.886
1.545	1.46	0.51	0.491
0.997	0.984	1.037	1.006
0.906	0.881	1.016	1.188
0.247	0.258	1.643	1.73
0.884	1.084	1.006	1.041
0.568	0.635	1.268	1.441
1.024	1.055	0.986	0.966
0.863	0.821	1.171	1.084
1.169	1.249	0.802	0.82
0.936	0.858	1.058	1.13
0.852	0.83	1.142	1.142
0.815	0.772	1.186	1.187
0.915	0.801	1.189	1.08
1.253	1.18	0.762	0.853
0.69	0.692	1.259	1.301
1.019	1	0.996	0.999
0.822	0.85	1.13	1.181
1.612	1.739	0.392	0.348
1.161	1.251	0.854	0.758
0.653	0.56	1.601	1.135
0.954	0.85	1.097	1.098
0.975	0.924	1.053	1.079
0.813	0.928	1.173	1.068
1.089	1.034	0.917	0.961
0.889	0.868	1.069	1.137
1.044	1.038	0.95	0.978
1.055	0.989	1.047	0.936
1.059	0.993	1.022	0.967
1.056	1.067	0.977	0.918
0.973	0.986	1.01	1.041
0.565	0.546	1.368	1.392
1.157	1.152	0.862	0.877
0.901	0.862	1.06	1.141
1.319	1.444	0.641	0.647
1.018	0.993	1.029	0.998
0.67	0.717	1.286	1.285
0.932	1.008	1.061	1.003
1.396	1.347	0.659	0.656
0.668	0.634	1.3	1.347
1.374	1.319	0.743	0.697
1.231	1.212	0.8	0.811
1.514	1.505	0.545	0.539
0.94	0.896	1.113	1.054
0.652	0.666	1.34	1.371
1.018	1.019	0.978	0.971
0.953	0.96	1.073	1.02
0.7	0.807	1.287	1.178
0.476	0.545	1.399	1.509
1.011	0.967	1.034	1
0.955	0.86	1.163	1.017
0.572	0.619	1.352	1.398
1.013	1.011	0.96	0.968
0.731	0.783	1.262	1.286
0.885	0.868	1.097	1.12
1.201	1.178	0.827	0.858
1.258	1.396	0.694	0.726
1.164	1.159	0.899	0.905
1.092	1.136	0.918	0.901
0.498	0.493	1.424	1.489
1.306	1.315	0.718	0.719
1.254	1.281	0.768	0.755
1.091	1.073	0.927	0.974
0.915	0.966	1.067	1.056
1.098	1.133	0.865	0.871
1.121	1.09	0.895	0.914
0.485	0.507	1.387	1.542
0.905	0.873	1.104	1.121
0.217	0.243	1.79	1.636
0.646	0.609	1.325	1.362
0.877	0.921	1.1	1.115
0.804	0.911	1.032	1.24
0.733	0.709	1.25	1.32
1.102	1.048	0.917	0.929
0.804	0.717	1.197	1.261
0.98	0.979	1.044	1.006
1.043	1.036	0.919	0.986
1.197	1.207	0.832	0.8
0.847	0.957	1.046	1.133
0.855	0.937	1.06	1.113
1.179	1.067	0.895	0.882
0.728	0.698	1.234	1.307
0.922	0.93	1.08	1.063
2.127	1.853	0.106	0.096
1.204	1.065	0.884	0.88
1.215	1.24	0.787	0.821
0.823	0.766	1.209	1.182
0.727	0.711	1.295	1.274
0.913	0.935	1.075	1.084
0.95	1.126	0.939	1.008
0.868	1.017	1.07	1.051
0.83	0.873	1.114	1.182
0.746	0.653	1.172	1.347
0.803	0.744	1.169	1.236
0.418	0.489	1.51	1.5
1.103	1.123	0.95	0.859
1.443	1.402	0.632	0.61
1.112	1.012	0.967	0.943
0.643	0.549	1.325	1.42
0.527	0.591	1.402	1.415
0.93	0.895	1.033	1.136
0.679	0.699	1.284	1.256
0.711	0.69	1.246	1.311
1.593	1.762	0.401	0.382
0.373	0.377	1.483	1.664
0.883	0.864	1.135	1.108
1.3	1.244	0.762	0.774
0.763	0.816	1.212	1.186
0.898	0.99	1.071	1.047
1.351	1.281	0.693	0.677
0.973	1.01	1.041	0.968
0.561	0.541	1.396	1.416
0.708	0.663	1.285	1.304
1.06	1.016	0.981	0.961
0.853	0.891	1.189	1.059
0.999	1.126	0.95	0.953
1.053	1.035	0.971	0.985
1.109	1.136	0.892	0.898
0.832	0.781	1.212	1.152
0.633	0.652	1.332	1.331
0.707	0.657	1.283	1.321
0.905	0.892	1.094	1.114
0.932	0.912	1.126	1.018
0.786	0.849	1.134	1.212
1.337	1.264	0.718	0.707
0.673	0.786	1.219	1.289
0.935	0.934	1.082	1.052
1.15	1.29	0.854	0.764
0.902	0.978	1.089	1.035
0.995	1.038	0.986	0.974
1.2	1.223	0.835	0.814
0.962	1.036	0.957	1
1.048	0.981	0.975	0.95
1.204	1.151	0.865	0.832
1.635	1.564	0.446	0.473
0.864	0.817	1.077	1.172
0.664	0.75	1.252	1.296
0.949	0.891	1.03	1.089
0.867	0.876	1.113	1.134
1.157	1.109	0.842	0.875
0.881	0.975	1.148	1.018
1.107	1.049	0.918	0.952
1.182	1.129	0.899	0.847
1.03	1.125	0.981	0.894
0.956	1.049	1.114	0.899
0.966	0.984	0.976	1.062
0.548	0.589	1.461	1.341
0.886	0.841	1.139	1.154
1.271	1.288	0.748	0.74
1.89	1.953	0.153	0.182
1.679	1.681	0.376	0.36
0.412	0.439	1.496	1.567
1.176	1.098	0.892	0.869
0.758	0.793	1.201	1.197
1.341	1.379	0.693	0.664
0.994	0.9	1.028	1.049
1.116	1.211	0.859	0.86
1.009	1.269	0.908	0.855
0.596	0.573	1.42	1.355
0.596	0.526	1.323	1.485
0.96	0.894	1.076	1.099
0.853	0.808	1.109	1.21
1.054	0.979	0.991	0.989
0.615	0.719	1.36	1.339
1.168	1.145	0.855	0.844
1.109	1.131	0.874	0.915
1.099	1.063	0.913	0.929
1.073	0.991	0.94	1.011
1.036	0.911	1.109	0.959
1.059	0.888	1.104	0.955
1.041	0.878	1.09	0.992
1.006	1.068	0.965	0.968
0.986	0.944	1.065	1.011
1.049	1.085	0.985	0.879
1.092	1.263	0.849	0.845
1.277	1.043	0.905	0.812
0.913	1.294	0.869	0.964
0.72	0.701	1.394	1.148
0.913	0.875	1.098	1.106
1.329	1.36	0.687	0.699
1.048	1.122	0.954	0.906
0.942	0.964	1.024	1.029
0.968	0.95	1.025	1.061
1.199	1.206	0.8	0.823
0.999	0.846	1.141	1.029
0.988	1.019	0.98	1.026
1.316	1.366	0.698	0.701
0.607	0.584	1.314	1.397
0.491	0.542	1.506	1.39
0.979	0.936	1.056	1.05
1.003	0.992	1.037	0.981
0.621	0.587	1.365	1.361
0.902	0.902	1.087	1.097
1.065	1.005	0.989	0.924
0.787	0.769	1.171	1.245
1.544	1.6	0.508	0.465
0.992	1.144	1.002	0.892
0.698	0.667	1.265	1.322
0.947	0.886	1.062	1.076
0.821	0.754	1.231	1.176
1.028	1.042	0.982	0.983
0.946	0.914	1.056	1.1
1.574	1.408	0.615	0.56
0.843	0.808	1.194	1.16
0.714	0.652	1.274	1.302
0.783	0.746	1.229	1.212
1.006	1.046	0.949	0.996
1.342	1.323	0.717	0.652
0.756	0.698	1.262	1.262
0.834	0.817	1.169	1.204
0.75	0.715	1.238	1.223
1.013	0.95	1.018	0.967
0.84	0.878	1.133	1.116
0.973	1.001	0.969	1.035
1.002	1.117	0.926	0.939
1.004	1.02	1.025	0.994
0.946	0.973	1.044	1.054
0.954	0.941	1.024	1.058
0.92	0.789	1.185	1.082
0.889	0.799	1.086	1.221
0.712	0.684	1.286	1.31
1.195	1.117	0.894	0.849
1.684	1.82	0.28	0.33
1.228	1.287	0.741	0.763
0.845	0.815	1.182	1.151
0.968	0.758	1.173	1.08
0.963	0.911	1.056	1.056
0.954	1.018	0.994	1.038
1.136	1.175	0.886	0.86
0.894	0.859	1.124	1.112
0.842	0.851	1.149	1.169
0.461	0.452	1.495	1.507
0.828	0.756	1.247	1.087
1.207	1.259	0.798	0.762
0.91	0.927	1.082	1.078
1.231	1.184	0.822	0.776
0.999	0.982	1.039	1.006
0.987	0.965	1.012	1.053
0.52	0.509	1.475	1.414
1.305	1.423	0.671	0.752
0.915	0.902	1.141	1.003
0.934	0.912	1.094	1.053
0.619	0.664	1.304	1.362
1.131	0.674	1.136	1.042
1.006	0.793	1.158	1.026
0.964	1.122	0.945	0.992
1.083	1.183	0.879	0.895
1.052	0.95	1.045	0.953
0.798	0.737	1.21	1.224
1.033	1.15	0.971	0.879
1.014	1.057	0.965	0.97
0.742	0.721	1.241	1.268
1.423	1.305	0.695	0.67
1.16	1.269	0.753	0.815
0.945	0.855	1.057	1.115
1.306	1.203	0.76	0.786
0.861	0.729	1.17	1.213
1.334	1.338	0.698	0.703
0.988	0.916	1.025	1.081
0.872	0.89	1.087	1.109
0.859	0.834	1.147	1.163
0.904	0.944	1.044	1.103
0.879	0.776	1.205	1.099
0.917	0.937	1.079	1.067
0.771	0.666	1.283	1.24
0.818	0.744	1.184	1.218
0.849	0.829	1.209	1.094
0.776	0.758	1.291	1.195
0.789	0.794	1.208	1.153
0.855	1.149	1.134	0.886
0.811	0.818	1.145	1.188
0.815	0.674	1.286	1.191
1.072	1.323	0.79	0.893
1.044	1.013	1.102	0.86
1.223	1.128	0.849	0.895
1.163	1.202	0.889	0.819
1.254	1.295	0.777	0.737
1.064	1.083	0.962	0.926
1.153	1.114	0.865	0.882
1.043	1.177	0.901	0.903
1.035	0.838	1.034	1.043
1.123	1.054	0.955	0.895
0.893	0.93	1.115	1.067
0.771	0.832	1.225	1.154
1.197	1.192	0.899	0.829
0.791	0.984	1.167	1.056
0.621	0.626	1.297	1.339
0.793	0.823	1.246	1.117
0.844	0.814	1.187	1.12
0.5	0.485	1.506	1.46
0.841	0.747	1.218	1.161
0.799	0.683	1.269	1.193
1.174	0.942	1.074	0.798
0.837	0.856	1.172	1.139
0.838	0.806	1.163	1.172
1.023	0.938	1.071	1.009
1.209	1.175	0.785	0.892
0.904	0.878	1.04	1.168
0.847	0.755	1.183	1.19
0.834	0.785	1.154	1.157
0.772	0.66	1.344	1.217
0.885	0.905	1.098	1.044
1.236	1.356	0.745	0.747
1.086	1.199	0.872	0.884
0.981	0.889	1.082	1.046
1.211	1.214	0.821	0.755
0.799	0.825	1.217	1.135
0.83	0.834	1.183	1.122
0.834	0.753	1.21	1.183
0.904	0.862	1.058	1.135
0.936	0.974	1.126	0.992
0.896	0.748	1.195	1.163
0.754	0.759	1.197	1.238
0.797	0.809	1.144	1.154
0.765	0.761	1.218	1.238
1.227	1.254	0.803	0.82
1.245	1.119	0.9	0.817
0.837	0.786	1.159	1.169
1.25	1.287	0.766	0.754
1.091	1.064	0.974	0.914
0.986	1.02	0.971	1.036
0.733	0.712	1.238	1.306
0.958	0.986	1.044	1.014
1.164	1.155	0.858	0.896
1.285	1.397	0.73	0.718
0.988	1.006	0.953	1.031
0.886	0.948	1.072	1.093
0.882	0.844	1.178	1.032
0.895	0.866	1.078	1.155
1.407	1.366	0.672	0.648
0.844	0.864	1.143	1.068
1.047	1.038	0.951	0.991
0.866	0.997	1.093	1.071
0.962	1.079	0.977	0.988
1.005	0.979	1.029	0.997
0.893	0.975	1.059	1.137
0.971	0.926	1.059	1.089
1.348	1.26	0.72	0.738
1.227	1.164	0.814	0.841
0.601	0.555	1.35	1.418
0.707	0.674	1.287	1.288
0.993	1.082	0.98	0.978
0.884	0.775	1.128	1.176
0.843	0.801	1.143	1.192
0.973	1.009	0.998	1.031
1.085	0.965	1.07	0.896
0.667	0.765	1.254	1.277
1.047	1.064	0.947	0.962
1.254	1.121	0.846	0.858
1.209	1.141	0.796	0.877
0.748	0.904	1.117	1.215
1.167	1.204	0.814	0.865
0.84	0.84	1.127	1.178
0.904	0.892	1.127	1.073
0.864	0.769	1.181	1.165
1.23	1.19	0.814	0.818
0.797	0.792	1.168	1.218
0.679	0.753	1.195	1.263
1.307	1.369	0.699	0.7
0.989	0.937	1.022	1.077
1.148	0.982	0.992	0.898
1.173	1.336	0.782	0.773
0.692	0.667	1.261	1.339
0.977	0.911	1.061	1.049
1.123	1.105	0.875	0.954
0.755	0.688	1.284	1.235
1.099	1.029	0.958	0.937
0.741	0.748	1.253	1.225
1.843	1.647	0.346	0.306
0.783	0.713	1.209	1.26
0.692	0.702	1.298	1.271
0.521	0.51	1.445	1.449
0.708	0.795	1.236	1.192
1.177	1.174	0.897	0.833
1.142	1.138	0.923	0.86
1.209	1.195	0.857	0.788
1.226	1.182	0.832	0.822
1.117	1.094	0.928	0.889
1.054	1.056	0.948	0.979
0.985	1.097	0.964	0.953
1.16	1.112	0.921	0.893
0.989	1.456	0.772	0.846
1.179	1.209	0.836	0.866
1.197	1.342	0.816	0.697
1.116	1.089	0.947	0.902
1.965	1.739	0.245	0.211
0.983	0.988	1.008	1.019
0.746	0.741	1.26	1.22
0.855	0.855	1.048	1.226
0.76	0.639	1.381	1.178
1.195	1.205	0.831	0.822
0.882	0.728	1.24	1.166
1.222	1.237	0.758	0.836
0.627	0.553	1.372	1.393
0.769	0.674	1.243	1.243
1.233	1.269	0.78	0.83
1.369	1.247	0.734	0.714
0.879	0.851	1.098	1.14
1.076	1.019	0.922	0.978
0.976	0.889	1.071	1.062
0.938	0.861	1.249	0.948
1.177	1.108	0.895	0.858
0.386	0.364	1.53	1.577
0.299	0.297	1.665	1.622
0.681	0.719	1.292	1.242
1.156	1.26	0.852	0.785
1.846	1.974	0.166	0.193
1.153	1.153	0.861	0.873
1.129	1.082	0.926	0.927
0.926	0.916	1.006	1.148
0.996	1.05	1.022	0.959
1.024	0.927	1.102	0.991
0.803	0.798	1.217	1.159
1.096	1.06	0.955	0.916
0.769	0.763	1.194	1.228
1.187	1.204	0.81	0.855
1.046	1.055	0.956	0.976
0.627	0.62	1.324	1.373
1.256	1.266	0.784	0.753
0.751	0.798	1.203	1.222
0.895	0.985	1.114	1.011
0.763	0.765	1.211	1.237
0.97	1.075	0.967	1.006
0.677	0.67	1.291	1.315
0.837	0.777	1.178	1.174
1.053	0.982	0.986	0.935
1.221	1.246	0.768	0.802
1.302	1.201	0.776	0.77
0.727	0.731	1.215	1.278
1.067	1.101	0.895	0.967
0.879	0.803	1.115	1.164
0.902	0.836	1.113	1.154
0.937	1.013	1.031	1.028
0.763	0.751	1.216	1.238
1.312	1.327	0.729	0.703
0.726	0.705	1.248	1.247
1.435	1.267	0.639	0.657
1.107	1.098	0.921	0.902
0.855	0.859	1.186	1.176
1.141	1.067	0.929	0.907
0.716	0.683	1.236	1.304
0.931	0.805	1.233	1.056
0.929	0.988	1.075	1.037
1.217	1.089	0.88	0.906
0.615	0.703	1.319	1.316
0.872	0.867	1.072	1.176
1.209	1.181	0.828	0.826
1.191	1.303	0.802	0.764
1.141	1.187	0.838	0.854
0.928	0.954	1.065	1.021
1.11	1.045	0.935	0.93
0.687	0.784	1.293	1.204
1.324	1.42	0.684	0.66
1.184	1.058	0.896	0.892
1.142	1.355	0.762	0.803
1.029	0.927	1.008	1.041
0.937	0.82	1.113	1.137
0.88	0.885	1.114	1.112
0.787	0.737	1.196	1.225
1.352	1.395	0.658	0.675
0.986	1.042	1.017	0.984
0.94	0.926	1.075	1.074
[truncated: 3,186 more rows]
