# Supplementary material for: Quantitative Proteomic Analysis Identifies MAPK15 as a Potential Regulator of Radioresistance in Nasopharyngeal Carcinoma Cells
Source: Front Oncol. 2018 Nov 22;8:548. doi: 10.3389/fonc.2018.00548 (PMC6262088; doi:10.3389/fonc.2018.00548)
Supplement: Table S2 — Radiosensitivity-related proteins identified in previous 2-DE/ MALDI-TOF-MS studies and in our study. [file Table_2.XLSX]

## Sheet: Sheet1
Protein Name	Alias	Feng et al (CNE2-IR/CNE2)	Li et al (CNE2-IR/CNE2)	Our study (CNE2-IR/CNE2)
STMN1	Stathmin1		↑2.20	↑1.51
SNRPC	C protein		↓2.12	↓1.23
NPM1	Nucleolar phosphoprotein B23		↓2.90	↓1.72
NME1	Nm23		↑	↑1.51
SERPINB5	Serpin B5 (precursor Maspin)	↓0.43		↓0.15
PSMC3	26S protease regulatory subunit 6A	↑2.50		↑1.21
TPT1	Translationally controlled tumor protein	↓0.26		↓0.60
SET	Template-activating factor-I	↑3.25		↑1.36
VDAC1	Voltage-Dependent Anion-Selective Channel Protein 1	↑2.27		↑1.41
HSPB1	Heat shock protein 27	↑2.22		↑1.83
PRDX1	Peroxiredoxin-1	↑3.07		↑2.05
VDAC3	Voltage-Dependent Anion-Selective Channel Protein 3	↑3.75		↑1.83
SOD2	Superoxide Dismutase [Mn], Mitochondrial	↑5.62		↑2.19
