# Supplementary material for: Quantitative Proteomic Analysis Identifies MAPK15 as a Potential Regulator of Radioresistance in Nasopharyngeal Carcinoma Cells
Source: Front Oncol. 2018 Nov 22;8:548. doi: 10.3389/fonc.2018.00548 (PMC6262088; doi:10.3389/fonc.2018.00548)
Supplement: Table S3 — Intensive bioinformatic analysis identified 754 differentially expressed proteins with fold change ≥2. [file Table_3.XLSX]

## Sheet: Diff distribution
Compared sample name	Up-regulated	Down-regulated
CNE2IR/CNE2	440	314

## Sheet: CNE2IRvsCNE2
Protein accession	Protein description	CNE2IR/CNE2 Ratio	Regulated Type	CNE2IR/CNE2 P value	Gene name	MW [kDa]	Score	Coverage [%]	#Peptides	#PSMs	#Unique peptides	CNE2-1	CNE2-2	CNE2IR-1	CNE2IR-2
Q04828	Aldo-keto reductase family 1 member C1	10.226	Up	8.21e-05	AKR1C1	36.788	22.572	27.2	9	16	3	0.184	0.161	1.773	1.755
O75459	P antigen family member 1	9.816	Up	6e-05	PAGE1	16.15	20.038	33.6	3	5	3	0.171	0.183	1.727	1.748
Q13454	Tumor suppressor candidate 3	9.373	Up	0.000836	TUSC3	39.676	6.384	7.5	3	4	2	0.173	0.2	1.791	1.705
Q08AD1	Calmodulin-regulated spectrin-associated protein 2	9.171	Up	0.00114	CAMSAP2	168.09	2.3629	1.2	2	2	2	0.21	0.17	1.694	1.791
P13929	Beta-enolase	9.152	Up	0.000144	ENO3	46.986	14.196	14.7	6	9	5	0.181	0.193	1.694	1.729
Q2TB90	Putative hexokinase HKDC1	8.739	Up	0.000196	HKDC1	102.54	101.28	29.9	29	42	27	0.2	0.191	1.688	1.729
Q9H694	Protein bicaudal C homolog 1	8.675	Up	0.00198	BICC1	104.84	3.1873	1	1	2	1	0.161	0.239	1.679	1.791
P05186	"Alkaline phosphatase, tissue-nonspecific isozyme"	8.491	Up	0.000198	ALPL	57.304	137.85	43.5	19	97	19	0.185	0.188	1.603	1.564
P00966	Argininosuccinate synthase	7.853	Up	8.07e-05	ASS1	46.53	43.517	31.3	14	32	14	0.223	0.211	1.716	1.692
P21291	Cysteine and glycine-rich protein 1	7.688	Up	0.0165	CSRP1	20.567	80.343	56	10	44	10	0.222	0.223	1.672	1.749
P21266	Glutathione S-transferase Mu 3	7.681	Up	0.00192	GSTM3	26.559	38.078	36.9	10	19	10	0.228	0.22	1.655	1.786
P52569	Low affinity cationic amino acid transporter 2	7.448	Up	0.00276	SLC7A2	71.672	17.72	5	3	7	3	0.217	0.243	1.79	1.636
Q8TD08	Mitogen-activated protein kinase 15	7.375	Up	0.000542	MAPK15	59.831	3.1801	3.3	2	3	2	0.254	0.207	1.675	1.725
P42330	Aldo-keto reductase family 1 member C3	7.184	Up	0.0196	AKR1C3	36.853	43.376	31	9	14	3	0.192	0.282	1.704	1.701
P09923	Intestinal-type alkaline phosphatase	7.172	Up	0.000683	ALPI	56.811	52.781	26.1	11	23	7	0.212	0.253	1.699	1.636
P50238	Cysteine-rich protein 1	6.679	Up	0.000937	CRIP1	8.5328	6.853	48.1	4	5	4	0.247	0.258	1.643	1.73
Q9H3R2	Mucin-13	6.369	Up	0.000283	MUC13	54.603	46.159	21.1	7	10	7	0.252	0.285	1.728	1.692
Q14432	"cGMP-inhibited 3,5-cyclic phosphodiesterase A"	6.172	Up	0.0248	PDE3A	124.98	6.9086	3.2	3	4	3	0.271	0.27	1.615	1.724
P31327	"Carbamoyl-phosphate synthase [ammonia], mitochondrial"	6.14	Up	0.000379	CPS1	164.94	302.04	33.8	52	112	48	0.273	0.269	1.691	1.637
Q9H479	Fructosamine-3-kinase	6.055	Up	0.0031	FN3K	35.171	24.056	17.8	4	5	4	0.254	0.271	1.516	1.663
P43121	Cell surface glycoprotein MUC18	6.047	Up	0.000101	MCAM	71.607	62.841	24.1	14	19	14	0.264	0.291	1.674	1.682
P32754	4-hydroxyphenylpyruvate dioxygenase	5.939	Up	0.00122	HPD	44.934	53.734	29	11	16	11	0.299	0.256	1.691	1.605
Q96D15	Reticulocalbin-3	5.86	Up	0.00402	RCN3	37.493	58.275	21	6	10	6	0.24	0.317	1.555	1.709
P09493	Tropomyosin alpha-1 chain	5.731	Up	0.000742	TPM1	32.708	21.039	32.4	13	17	6	0.268	0.313	1.635	1.695
Q8NBI5	Solute carrier family 43 member 3	5.725	Up	0.0016	SLC43A3	54.528	2.0296	1.8	1	2	1	0.284	0.294	1.709	1.6
P0DMU9	Cancer/testis antigen family 45 member A2	5.715	Up	0.00224	CT45A2	21.145	18.814	29.1	5	6	5	0.314	0.262	1.705	1.587
Q16352	Alpha-internexin	5.634	Up	0.000222	INA	55.39	30.776	23.2	13	16	12	0.291	0.288	1.611	1.651
P43005	Excitatory amino acid transporter 3	5.59	Up	0.00104	SLC1A1	57.1	4.1442	2.1	1	1	1	0.269	0.321	1.684	1.614
P98155	Very low-density lipoprotein receptor	5.515	Up	0.000258	VLDLR	96.098	17.599	4.6	4	5	4	0.299	0.297	1.665	1.622
P16260	Graves disease carrier protein	5.276	Up	0.00116	SLC25A16	36.223	10.35	9.6	3	4	3	0.265	0.355	1.64	1.631
P15328	Folate receptor alpha	5.253	Up	2.84e-07	FOLR1	29.819	36.745	33.9	8	30	8	0.312	0.312	1.638	1.64
P32929	Cystathionine gamma-lyase	4.939	Up	0.00118	CTH	44.508	52.125	31.4	11	19	11	0.364	0.292	1.646	1.594
Q13884	Beta-1-syntrophin	4.873	Up	0.000442	SNTB1	58.06	9.3201	8.6	5	5	5	0.307	0.356	1.627	1.604
Q8NET6	Carbohydrate sulfotransferase 13	4.806	Up	0.00138	CHST13	38.919	16.751	13.2	4	7	4	0.29	0.358	1.588	1.526
Q9UJ70	N-acetyl-D-glucosamine kinase	4.749	Up	0.00242	NAGK	37.375	2.7543	5.8	2	2	2	0.342	0.335	1.545	1.67
Q14643	"Inositol 1,4,5-trisphosphate receptor type 1"	4.728	Up	0.000141	ITPR1	313.93	118.26	14.4	37	50	30	0.325	0.354	1.609	1.601
Q9H4F8	SPARC-related modular calcium-binding protein 1	4.708	Up	0.000296	SMOC1	48.162	16.506	14.5	6	6	6	0.349	0.326	1.571	1.607
Q9Y4H2	Insulin receptor substrate 2	4.662	Up	0.00642	IRS2	137.33	28.782	6.1	5	5	5	0.399	0.282	1.506	1.669
Q9NR45	Sialic acid synthase	4.618	Up	0.000221	NANS	40.307	34.496	32	11	18	11	0.341	0.351	1.616	1.58
P06241	Tyrosine-protein kinase Fyn	4.594	Up	0.00224	FYN	60.761	5.1775	6.7	4	4	2	0.302	0.395	1.638	1.564
P15104	Glutamine synthetase	4.573	Up	0.00182	GLUL	42.064	17.858	15.5	5	6	5	0.306	0.39	1.559	1.624
P09488	Glutathione S-transferase Mu 1	4.538	Up	0.00396	GSTM1	25.712	15.29	27.5	6	7	6	0.339	0.366	1.522	1.677
P25815	Protein S100-P	4.441	Up	0.00152	S100P	10.4	14.044	24.2	2	3	2	0.369	0.343	1.535	1.627
Q9NX57	Ras-related protein Rab-20	4.423	Up	0.0026	RAB20	26.277	7.0356	8.5	2	2	2	0.381	0.338	1.649	1.531
Q14244	Ensconsin	4.306	Up	0.00166	MAP7	84.051	58.774	21.2	15	20	14	0.408	0.324	1.602	1.55
Q6DN12	Multiple C2 and transmembrane domain-containing protein 2	4.283	Up	0.000241	MCTP2	99.594	5.765	2.5	2	2	2	0.376	0.362	1.563	1.598
Q9UPQ0	LIM and calponin homology domains-containing protein 1	4.259	Up	0.00374	LIMCH1	121.87	67.535	21.3	20	22	20	0.339	0.394	1.493	1.629
Q8N1S5	Zinc transporter ZIP11	4.216	Up	0.00656	SLC39A11	35.396	6.4859	7	2	2	2	0.402	0.345	1.481	1.668
P53675	Clathrin heavy chain 2	4.196	Up	0.048	CLTCL1	187.03	14.216	13.1	20	34	4	0.373	0.377	1.483	1.664
P08842	Steryl-sulfatase	4.186	Up	0.0086	STS	65.492	10.141	7.7	4	4	4	0.347	0.406	1.684	1.468
P18085	ADP-ribosylation factor 4	4.179	Up	0.00276	ARF4	20.511	25.377	31.1	4	6	2	0.421	0.332	1.529	1.618
P05413	"Fatty acid-binding protein, heart"	4.172	Up	0.0022	FABP3	14.858	14.079	42.9	7	10	7	0.389	0.365	1.518	1.628
Q9BXB5	Oxysterol-binding protein-related protein 10	4.172	Up	0.00332	OSBPL10	83.969	10.66	5.8	3	3	3	0.373	0.381	1.504	1.642
Q5T6V5	UPF0553 protein C9orf64	4.159	Up	0.000479	C9orf64	39.028	7.0385	7.3	3	4	3	0.401	0.36	1.566	1.599
P98082	Disabled homolog 2	4.143	Up	0.000482	DAB2	82.447	70.799	20.4	11	16	11	0.386	0.364	1.53	1.577
Q96C23	Aldose 1-epimerase	4.13	Up	0.00198	GALM	37.765	4.2012	4.4	1	2	1	0.355	0.406	1.618	1.525
Q9H098	Protein FAM107B	4.124	Up	0.00098	FAM107B	15.558	10.399	30.5	4	6	4	0.349	0.404	1.528	1.577
Q8IZD9	Dedicator of cytokinesis protein 3	4.111	Up	0.0237	DOCK3	233.1	3.2176	0.9	2	2	2	0.413	0.351	1.754	1.387
Q9Y223	Bifunctional UDP-N-acetylglucosamine 2-epimerase/N-acetylmannosamine kinase	4.098	Up	0.000325	GNE	79.274	9.4539	5.3	4	4	4	0.389	0.376	1.547	1.588
Q14249	"Endonuclease G, mitochondrial"	4.063	Up	0.000296	ENDOG	32.62	14.644	18.2	5	8	5	0.362	0.402	1.552	1.552
P22736	Nuclear receptor subfamily 4 group A member 1	4.053	Up	0.000944	NR4A1	64.463	5.0211	3.8	2	2	2	0.372	0.4	1.531	1.598
Q99523	Sortilin	4.05	Up	0.00106	SORT1	92.067	8.2671	4.2	3	3	3	0.35	0.423	1.553	1.578
Q9Y4F1	"FERM, RhoGEF and pleckstrin domain-containing protein 1"	4.013	Up	0.00148	FARP1	118.63	26.591	10.4	10	14	10	0.373	0.407	1.523	1.607
Q9GZY8	Mitochondrial fission factor	3.984	Up	0.000342	MFF	38.464	40.9	21.9	8	23	8	0.4	0.374	1.525	1.559
P30408	Transmembrane 4 L6 family member 1	3.983	Up	0.00568	TM4SF1	21.632	2.0737	4.5	1	1	1	0.353	0.431	1.641	1.482
Q9NZU5	LIM and cysteine-rich domains protein 1	3.953	Up	0.00262	LMCD1	40.832	6.6135	6	2	2	2	0.382	0.406	1.499	1.616
P29401	Transketolase	3.937	Up	0.000523	TKT	67.877	223.46	42.2	28	76	28	0.422	0.371	1.569	1.553
Q8TE67	Epidermal growth factor receptor kinase substrate 8-like protein 3	3.936	Up	0.00108	EPS8L3	66.86	17.362	12.6	7	9	7	0.369	0.415	1.573	1.513
Q9Y5Z0	Beta-secretase 2	3.889	Up	0.000284	BACE2	56.18	10.078	4.2	2	2	2	0.381	0.418	1.547	1.56
P41236	Protein phosphatase inhibitor 2	3.887	Up	0.000503	PPP1R2	23.015	15.853	22	5	8	5	0.4	0.4	1.529	1.581
Q16555	Dihydropyrimidinase-related protein 2	3.861	Up	0.000919	DPYSL2	62.293	50.003	25.9	12	20	11	0.425	0.371	1.515	1.558
Q9Y2T3	Guanine deaminase	3.831	Up	0.00148	GDA	51.002	35.244	23.1	11	18	11	0.432	0.377	1.515	1.584
Q14192	Four and a half LIM domains protein 2	3.797	Up	0.000697	FHL2	32.193	50.392	47.7	13	22	13	0.4	0.416	1.52	1.578
Q53FA7	Quinone oxidoreductase PIG3	3.791	Up	0.000661	TP53I3	35.536	7.448	7.8	3	3	3	0.399	0.416	1.517	1.573
P11532	Dystrophin	3.782	Up	6.39e-05	DMD	426.74	46.964	4	14	18	13	0.406	0.414	1.542	1.559
P37837	Transaldolase	3.777	Up	0.00166	TALDO1	37.54	71.71	42.7	17	44	17	0.429	0.386	1.498	1.58
O95263	"High affinity cAMP-specific and IBMX-insensitive 3,5-cyclic phosphodiesterase 8B"	3.77	Up	0.00038	PDE8B	98.978	11.441	3.8	3	3	3	0.419	0.4	1.564	1.524
Q99541	Perilipin-2	3.767	Up	0.0022	PLIN2	48.075	7.4717	2.5	1	1	1	0.388	0.432	1.593	1.496
O75891	Cytosolic 10-formyltetrahydrofolate dehydrogenase	3.739	Up	0.00118	ALDH1L1	98.828	7.1111	2.5	2	2	2	0.446	0.378	1.522	1.559
P14384	Carboxypeptidase M	3.723	Up	0.000876	CPM	50.513	16.939	11.5	4	6	4	0.401	0.416	1.489	1.553
O43805	Sjoegren syndrome nuclear autoantigen 1	3.714	Up	0.000302	SSNA1	13.596	7.6605	16	2	3	2	0.421	0.408	1.558	1.521
Q96NU1	Sterile alpha motif domain-containing protein 11	3.714	Up	0.00126	SAMD11	72.707	9.0622	3.8	2	2	2	0.404	0.425	1.501	1.578
Q969T9	WW domain-binding protein 2	3.69	Up	0.0027	WBP2	28.087	3.3904	5.4	1	1	1	0.443	0.39	1.589	1.485
P43353	Aldehyde dehydrogenase family 3 member B1	3.644	Up	0.000277	ALDH3B1	51.839	17.89	8.1	3	4	3	0.403	0.439	1.53	1.538
Q13564	NEDD8-activating enzyme E1 regulatory subunit	3.641	Up	0.00196	NAE1	60.246	23.743	12.9	6	10	6	0.395	0.448	1.576	1.493
Q6P1M3	Lethal(2) giant larvae protein homolog 2	3.639	Up	0.00102	LLGL2	113.45	8.9114	4.6	5	5	5	0.397	0.442	1.499	1.554
Q9Y5A7	NEDD8 ultimate buster 1	3.619	Up	8.42e-05	NUB1	70.537	19.42	11.9	6	7	6	0.414	0.431	1.523	1.535
Q93099	"Homogentisate 1,2-dioxygenase"	3.61	Up	0.000965	HGD	49.963	10.625	9.7	4	4	4	0.41	0.438	1.499	1.562
P55327	Tumor protein D52	3.599	Up	0.00118	TPD52	24.327	16.914	14.7	3	6	3	0.412	0.439	1.496	1.567
Q96JP2	Unconventional myosin-XVB	3.58	Up	0.00314	MYO15B	167.12	20.345	5.8	9	12	9	0.476	0.377	1.49	1.564
Q9Y6U3	Adseverin	3.554	Up	0.00408	SCIN	80.488	44.279	17.1	11	13	11	0.44	0.416	1.452	1.59
Q15417	Calponin-3	3.553	Up	0.000838	CNN3	36.413	17.503	18.8	5	7	4	0.441	0.409	1.483	1.537
P30838	"Aldehyde dehydrogenase, dimeric NADP-preferring"	3.546	Up	0.00242	ALDH3A1	50.394	24.562	16.8	7	11	7	0.446	0.406	1.56	1.461
P0DN79	Cystathionine beta-synthase	3.544	Up	0.00182	CBS	60.586	11.377	8.9	5	5	5	0.464	0.396	1.492	1.556
Q93096	Protein tyrosine phosphatase type IVA 1	3.493	Up	0.000382	PTP4A1	19.815	18.928	24.3	3	5	3	0.431	0.443	1.547	1.506
P20851	C4b-binding protein beta chain	3.477	Up	0.00102	C4BPB	28.357	8.4635	12.3	3	3	3	0.411	0.455	1.479	1.532
Q12983	BCL2/adenovirus E1B 19 kDa protein-interacting protein 3	3.442	Up	0.000777	BNIP3	21.541	2.229	4.6	1	1	1	0.424	0.457	1.491	1.541
Q06210	Glutamine--fructose-6-phosphate aminotransferase [isomerizing] 1	3.441	Up	0.00342	GFPT1	78.806	85.064	26.8	18	30	17	0.495	0.401	1.498	1.585
O14880	Microsomal glutathione S-transferase 3	3.403	Up	0.0119	MGST3	16.516	16.917	19.7	2	4	2	0.449	0.425	1.602	1.372
Q8IV38	Ankyrin repeat and MYND domain-containing protein 2	3.401	Up	0.00174	ANKMY2	49.298	11.985	8.4	4	5	4	0.437	0.448	1.461	1.549
Q8WX93	Palladin	3.381	Up	0.00272	PALLD	150.56	67.369	12.7	14	17	14	0.416	0.482	1.473	1.563
Q13423	"NAD(P) transhydrogenase, mitochondrial"	3.372	Up	0.00238	NNT	113.89	150.84	28.3	30	54	30	0.468	0.426	1.555	1.46
Q05682	Caldesmon	3.369	Up	0.000417	CALD1	93.23	115.09	27.2	21	38	21	0.447	0.445	1.481	1.524
Q8TBC4	NEDD8-activating enzyme E1 catalytic subunit	3.356	Up	0.0024	UBA3	51.852	12.558	10.2	6	9	6	0.494	0.404	1.533	1.481
Q96DC8	"Enoyl-CoA hydratase domain-containing protein 3, mitochondrial"	3.354	Up	0.0115	ECHDC3	32.633	5.6675	8.6	2	3	2	0.5	0.399	1.61	1.405
P06858	Lipoprotein lipase	3.331	Up	0.00184	LPL	53.162	22.114	14.7	5	7	5	0.428	0.471	1.458	1.537
P53420	Collagen alpha-4(IV) chain	3.319	Up	0.00116	COL4A4	164.04	1.9481	0.6	1	1	1	0.418	0.489	1.51	1.5
Q14914	Prostaglandin reductase 1	3.316	Up	0.000542	PTGR1	35.869	30.349	19.8	8	12	8	0.469	0.438	1.485	1.523
P46940	Ras GTPase-activating-like protein IQGAP1	3.289	Up	0.00168	IQGAP1	189.25	323.31	32.6	50	93	48	0.459	0.443	1.442	1.525
P61457	Pterin-4-alpha-carbinolamine dehydratase	3.288	Up	5.58e-05	PCBD1	11.999	8.4792	36.5	4	6	4	0.461	0.452	1.495	1.507
Q16527	Cysteine and glycine-rich protein 2	3.231	Up	0.00326	CSRP2	20.954	41.246	36.3	5	7	5	0.451	0.47	1.43	1.546
P40925	"Malate dehydrogenase, cytoplasmic"	3.229	Up	0.000816	MDH1	36.426	48.703	37.7	12	24	12	0.48	0.433	1.457	1.491
O60825	"6-phosphofructo-2-kinase/fructose-2,6-bisphosphatase 2"	3.228	Up	0.00162	PFKFB2	58.476	10.494	7.5	4	7	4	0.466	0.46	1.453	1.536
O00458	Interferon-related developmental regulator 1	3.227	Up	0.0256	IFRD1	50.268	44.662	13.3	4	4	4	0.591	0.285	1.457	1.37
Q9UNX3	60S ribosomal protein L26-like 1	3.203	Up	0.0104	RPL26L1	17.256	4.4035	39.3	7	12	2	0.498	0.434	1.593	1.392
P43155	Carnitine O-acetyltransferase	3.198	Up	0.0175	CRAT	70.857	33.073	13.4	8	12	8	0.435	0.491	1.48	1.481
O95081	Arf-GAP domain and FG repeat-containing protein 2	3.195	Up	0.0012	AGFG2	48.962	6.6288	6.4	3	3	2	0.439	0.495	1.514	1.47
P39060	Collagen alpha-1(XVIII) chain	3.191	Up	0.0023	COL18A1	178.19	29.289	3.7	6	7	6	0.435	0.506	1.536	1.467
Q9Y6M0	Testisin	3.189	Up	0.000137	PRSS21	34.884	7.4414	14.3	3	3	3	0.456	0.479	1.488	1.494
P15559	NAD(P)H dehydrogenase [quinone] 1	3.179	Up	0.0011	NQO1	30.867	26.357	27.4	8	11	8	0.482	0.462	1.468	1.533
Q13228	Selenium-binding protein 1	3.174	Up	0.00212	SELENBP1	52.39	16.887	13.1	6	8	6	0.476	0.462	1.442	1.535
P49354	Protein farnesyltransferase/geranylgeranyltransferase type-1 subunit alpha	3.173	Up	0.00496	FNTA	44.408	3.2274	2.6	1	1	1	0.426	0.513	1.432	1.547
Q92626	Peroxidasin homolog	3.156	Up	0.000625	PXDN	165.27	50.143	11.2	14	15	14	0.462	0.479	1.461	1.509
Q96C86	m7GpppX diphosphatase	3.153	Up	0.00256	DCPS	38.608	31.385	30.6	9	10	9	0.511	0.417	1.444	1.482
Q96CP2	FLYWCH family member 2	3.12	Up	0.00146	FLYWCH2	14.563	25.212	45.7	5	10	4	0.495	0.455	1.449	1.515
Q8NBX0	Saccharopine dehydrogenase-like oxidoreductase	3.116	Up	0.0005	SCCPDH	47.151	10.006	8.4	3	7	3	0.494	0.456	1.492	1.468
P02462	Collagen alpha-1(IV) chain	3.111	Up	0.00408	COL4A1	160.61	14.368	2.3	3	7	3	0.429	0.525	1.527	1.441
O00625	Pirin	3.103	Up	0.00304	PIR	32.113	10.545	15.5	4	9	4	0.504	0.455	1.538	1.438
P16083	Ribosyldihydronicotinamide dehydrogenase [quinone]	3.103	Up	0.00168	NQO2	25.918	35.813	20.3	5	10	5	0.466	0.489	1.442	1.521
O00750	Phosphatidylinositol 4-phosphate 3-kinase C2 domain-containing subunit beta	3.088	Up	0.00454	PIK3C2B	184.77	9.1665	2.6	4	4	4	0.543	0.415	1.501	1.457
O00499	Myc box-dependent-interacting protein 1	3.075	Up	0.00554	BIN1	64.699	38.292	21.4	10	13	10	0.501	0.451	1.533	1.394
Q16851	UTP--glucose-1-phosphate uridylyltransferase	3.069	Up	0.000204	UGP2	56.94	66.788	29.9	15	27	15	0.475	0.467	1.459	1.432
Q14240	Eukaryotic initiation factor 4A-II	3.065	Up	0.000941	EIF4A2	46.402	28.811	33.7	17	30	6	0.458	0.501	1.491	1.448
Q9BPY3	Protein FAM118B	3.065	Up	0.0014	FAM118B	39.499	9.4249	11.1	4	4	4	0.474	0.49	1.441	1.514
O95486	Protein transport protein Sec24A	3.048	Up	0.0117	SEC24A	119.75	18.304	6.2	6	6	6	0.432	0.534	1.377	1.567
O14920	Inhibitor of nuclear factor kappa-B kinase subunit beta	3.017	Up	0.00232	IKBKB	86.563	10.865	7.9	5	6	5	0.463	0.513	1.432	1.513
P62745	Rho-related GTP-binding protein RhoB	3.011	Up	0.000598	RHOB	22.123	10.066	15.8	3	5	3	0.5	0.485	1.506	1.46
P47712	Cytosolic phospholipase A2	3.007	Up	0.000603	PLA2G4A	85.238	22.908	8.5	6	7	6	0.486	0.51	1.476	1.519
Q96CV9	Optineurin	2.999	Up	0.00108	OPTN	65.92	34.718	9.7	5	6	5	0.46	0.524	1.471	1.48
Q5MIZ7	Serine/threonine-protein phosphatase 4 regulatory subunit 3B	2.998	Up	0.0059	SMEK2	97.457	8.0039	8.2	7	7	2	0.523	0.457	1.401	1.537
Q96BW5	Phosphotriesterase-related protein	2.993	Up	0.0205	PTER	39.017	10.379	8	3	3	3	0.49	0.492	1.438	1.501
P48507	Glutamate--cysteine ligase regulatory subunit	2.984	Up	0.00622	GCLM	30.727	50.85	25.2	6	8	6	0.464	0.502	1.368	1.515
Q05639	Elongation factor 1-alpha 2	2.978	Up	0.0265	EEF1A2	50.47	9.6916	23.3	13	29	5	0.546	0.463	1.501	1.504
Q9HB19	Pleckstrin homology domain-containing family A member 2	2.973	Up	0.00458	PLEKHA2	47.254	8.4226	7.8	3	4	3	0.428	0.56	1.463	1.474
P52564	Dual specificity mitogen-activated protein kinase kinase 6	2.953	Up	0.00646	MAP2K6	37.492	6.1978	13.8	5	6	2	0.485	0.507	1.387	1.542
A0MZ66	Shootin-1	2.947	Up	0.00238	KIAA1598	71.639	37.115	16	10	14	10	0.469	0.522	1.421	1.499
P11802	Cyclin-dependent kinase 4	2.944	Up	0.00596	CDK4	33.729	23.646	19.5	5	5	4	0.444	0.551	1.412	1.517
P52209	"6-phosphogluconate dehydrogenase, decarboxylating"	2.939	Up	0.00114	PGD	53.139	87.67	29.2	13	25	13	0.498	0.493	1.424	1.489
Q96RU3	Formin-binding protein 1	2.938	Up	0.0039	FNBP1	71.306	21.057	10	7	7	7	0.522	0.484	1.536	1.42
P08133	Annexin A6	2.919	Up	0.0065	ANXA6	75.872	64.866	30.9	22	29	22	0.468	0.534	1.533	1.392
P11117	Lysosomal acid phosphatase	2.917	Up	0.00806	ACP2	48.344	8.9192	7.1	3	4	3	0.418	0.585	1.487	1.439
O94979	Protein transport protein Sec31A	2.903	Up	5.84e-05	SEC31A	133.01	107.96	20	23	32	23	0.502	0.496	1.442	1.455
Q96I99	"Succinyl-CoA ligase [GDP-forming] subunit beta, mitochondrial"	2.902	Up	0.000723	SUCLG2	46.51	52.86	38.2	16	23	16	0.5	0.497	1.472	1.421
P35573	Glycogen debranching enzyme	2.895	Up	0.00254	AGL	174.76	62.872	14.8	22	26	22	0.51	0.5	1.414	1.51
Q15436	Protein transport protein Sec23A	2.891	Up	0.00452	SEC23A	86.16	87.959	28.9	18	31	16	0.49	0.509	1.381	1.507
O00764	Pyridoxal kinase	2.888	Up	0.00474	PDXK	35.102	18.76	11.9	5	9	5	0.503	0.491	1.371	1.5
P12235	ADP/ATP translocase 1	2.881	Up	0.00656	SLC25A4	33.064	19.166	42.3	14	29	3	0.519	0.488	1.526	1.375
P35754	Glutaredoxin-1	2.875	Up	0.00594	GLRX	11.776	3.7917	10.4	1	1	1	0.498	0.514	1.382	1.528
Q7Z6K5	Arpin	2.875	Up	0.00144	ARPIN	24.943	9.9899	18.1	4	6	4	0.474	0.538	1.438	1.471
Q3LXA3	Bifunctional ATP-dependent dihydroxyacetone kinase/FAD-AMP lyase (cyclizing)	2.872	Up	0.000225	DAK	58.946	32.297	22.1	11	16	11	0.489	0.509	1.423	1.443
P51692	Signal transducer and activator of transcription 5B	2.848	Up	0.0047	STAT5B	89.865	24.301	7	7	11	7	0.476	0.545	1.399	1.509
O75915	PRA1 family protein 3	2.824	Up	0.000397	ARL6IP5	21.614	7.106	13.3	3	5	3	0.525	0.494	1.449	1.429
Q9UBF2	Coatomer subunit gamma-2	2.818	Up	0.00236	COPG2	97.621	22.195	11.1	7	8	3	0.498	0.53	1.406	1.491
Q15274	Nicotinate-nucleotide pyrophosphorylase [carboxylating]	2.815	Up	0.0044	QPRT	30.845	11.628	13.1	3	4	3	0.456	0.574	1.469	1.43
P61764	Syntaxin-binding protein 1	2.808	Up	0.0011	STXBP1	67.568	40.532	16.2	9	11	9	0.52	0.509	1.475	1.414
P80723	Brain acid soluble protein 1	2.807	Up	3.97e-05	BASP1	22.693	139.57	85.9	19	44	19	0.521	0.51	1.445	1.449
P08572	Collagen alpha-2(IV) chain	2.804	Up	0.0021	COL4A2	167.55	48.719	5.7	7	10	7	0.539	0.493	1.483	1.411
P59780	AP-3 complex subunit sigma-2	2.803	Up	0.0046	AP3S2	22.017	11.073	19.7	4	5	4	0.491	0.542	1.506	1.39
Q53EL6	Programmed cell death protein 4	2.795	Up	0.00168	PDCD4	51.735	23.013	15.4	7	9	7	0.508	0.526	1.408	1.482
Q13885	Tubulin beta-2A chain	2.773	Up	0.00498	TUBB2A	49.906	6.3583	46.5	17	70	2	0.533	0.507	1.378	1.506
Q12965	Unconventional myosin-Ie	2.769	Up	3.51e-05	MYO1E	127.06	74.674	19.3	19	25	19	0.512	0.518	1.43	1.422
O14732	Inositol monophosphatase 2	2.764	Up	0.000184	IMPA2	31.321	8.0799	7.6	2	2	2	0.534	0.509	1.443	1.44
Q9BUF5	Tubulin beta-6 chain	2.764	Up	0.000679	TUBB6	49.857	25.445	30.9	12	23	4	0.531	0.51	1.417	1.46
Q9BUH6	Uncharacterized protein C9orf142	2.761	Up	0.00194	C9orf142	21.639	26.908	34.3	5	7	5	0.495	0.536	1.389	1.458
Q9BRP8	Partner of Y14 and mago	2.753	Up	0.00116	WIBG	22.655	27.51	28.9	5	7	5	0.55	0.508	1.48	1.433
Q9H4G0	Band 4.1-like protein 1	2.734	Up	0.00146	EPB41L1	98.502	71.834	27.6	21	28	20	0.506	0.551	1.418	1.472
Q9H7C4	Syncoilin	2.725	Up	0.00072	SYNC	55.299	8.7986	7.3	4	4	4	0.547	0.507	1.422	1.45
O00193	Small acidic protein	2.721	Up	0.00406	SMAP	20.332	43.161	30.1	5	21	5	0.581	0.473	1.413	1.455
Q99447	Ethanolamine-phosphate cytidylyltransferase	2.719	Up	7.9e-05	PCYT2	43.835	14.032	15.2	5	5	5	0.535	0.529	1.439	1.454
Q9Y3A5	Ribosome maturation protein SBDS	2.717	Up	0.00166	SBDS	28.763	32.957	38.4	12	15	12	0.508	0.531	1.446	1.377
P32245	Melanocortin receptor 4	2.716	Up	0.0452	MC4R	36.942	-2	2.1	1	1	1	0.527	0.531	1.501	1.372
Q9BWM7	Sideroflexin-3	2.707	Up	0.00164	SFXN3	35.978	51.484	35.4	9	14	9	0.491	0.544	1.425	1.377
Q9UH62	Armadillo repeat-containing X-linked protein 3	2.706	Up	0.00164	ARMCX3	42.5	17.926	11.9	4	5	4	0.542	0.515	1.464	1.396
Q13137	Calcium-binding and coiled-coil domain-containing protein 2	2.702	Up	0.015	CALCOCO2	52.253	4.8658	6.5	3	3	3	0.437	0.625	1.374	1.495
O00534	von Willebrand factor A domain-containing protein 5A	2.699	Up	0.00986	VWA5A	86.488	27.756	13.6	8	9	8	0.516	0.546	1.344	1.522
P48506	Glutamate--cysteine ligase catalytic subunit	2.694	Up	0.00602	GCLC	72.765	22.538	13	7	9	7	0.526	0.537	1.362	1.502
P21399	Cytoplasmic aconitate hydratase	2.691	Up	0.0116	ACO1	98.398	9.5331	5.2	5	5	5	0.595	0.481	1.528	1.367
O60701	UDP-glucose 6-dehydrogenase	2.685	Up	6.25e-05	UGDH	55.023	65.442	35.2	16	21	16	0.538	0.534	1.432	1.446
P33176	Kinesin-1 heavy chain	2.679	Up	0.000585	KIF5B	109.68	157.59	34.5	32	47	24	0.543	0.528	1.414	1.455
O95834	Echinoderm microtubule-associated protein-like 2	2.677	Up	7.92e-05	EML2	70.678	13.265	6.6	4	5	4	0.54	0.525	1.428	1.423
Q86VS8	Protein Hook homolog 3	2.665	Up	0.00402	HOOK3	83.125	26.439	12.1	8	9	8	0.523	0.558	1.386	1.495
Q9NQ92	Coordinator of PRMT5 and differentiation stimulator	2.656	Up	0.0124	COPRS	20.066	5.2994	6.5	1	1	1	0.554	0.52	1.328	1.525
P20962	Parathymosin	2.655	Up	0.0011	PTMS	11.53	5.5352	10.8	1	4	1	0.557	0.518	1.449	1.405
Q9UKA9	Polypyrimidine tract-binding protein 2	2.651	Up	2.03e-05	PTBP2	57.49	5.0147	3.4	2	2	2	0.536	0.54	1.423	1.43
P49902	Cytosolic purine 5-nucleotidase	2.648	Up	0.00312	NT5C2	64.969	3.5768	3.9	2	2	2	0.568	0.509	1.466	1.386
O75128	Protein cordon-bleu	2.636	Up	0.000696	COBL	135.62	46.874	12.8	12	13	12	0.518	0.562	1.431	1.416
Q13325	Interferon-induced protein with tetratricopeptide repeats 5	2.633	Up	0.00208	IFIT5	55.846	5.3758	4.8	2	3	2	0.558	0.524	1.461	1.388
Q5W0V3	Protein FAM160B1	2.632	Up	0.00256	FAM160B1	86.557	3.5304	1.7	1	1	1	0.533	0.549	1.38	1.468
Q99685	Monoglyceride lipase	2.631	Up	0.0032	MGLL	33.261	5.7147	6.9	2	2	2	0.501	0.582	1.395	1.454
P37840	Alpha-synuclein	2.625	Up	0.00302	SNCA	14.46	4.957	17.1	2	3	2	0.585	0.499	1.445	1.4
Q15067	Peroxisomal acyl-coenzyme A oxidase 1	2.621	Up	0.000803	ACOX1	74.423	43.74	14.4	8	14	8	0.536	0.55	1.399	1.447
Q9NUQ8	ATP-binding cassette sub-family F member 3	2.619	Up	0.00774	ABCF3	79.744	17.589	9.3	6	6	6	0.565	0.514	1.486	1.34
P24844	Myosin regulatory light polypeptide 9	2.618	Up	0.00444	MYL9	19.827	29.534	40.1	6	12	2	0.485	0.602	1.417	1.429
A1A4S6	Rho GTPase-activating protein 10	2.616	Up	0.000925	ARHGAP10	89.374	3.7726	3.1	3	3	3	0.537	0.55	1.396	1.448
Q8TB36	Ganglioside-induced differentiation-associated protein 1	2.609	Up	0.00162	GDAP1	41.345	5.7404	6.1	2	4	2	0.571	0.516	1.44	1.396
Q6GMV3	Putative peptidyl-tRNA hydrolase PTRHD1	2.595	Up	0.0044	PTRHD1	15.805	8.5089	22.1	3	5	3	0.557	0.536	1.361	1.475
Q8N6H7	ADP-ribosylation factor GTPase-activating protein 2	2.585	Up	0.00626	ARFGAP2	56.72	23.17	10	6	8	6	0.507	0.568	1.329	1.45
Q96K19	E3 ubiquitin-protein ligase RNF170	2.583	Up	0.00086	RNF170	29.814	18.704	8.9	2	3	2	0.573	0.524	1.424	1.41
Q99933	BAG family molecular chaperone regulator 1	2.583	Up	0.00402	BAG1	38.778	20.071	15.9	5	7	5	0.582	0.515	1.373	1.461
Q5T8D3	Acyl-CoA-binding domain-containing protein 5	2.582	Up	0.00324	ACBD5	60.091	42.778	20.6	10	11	10	0.564	0.533	1.463	1.369
O95319	CUGBP Elav-like family member 2	2.578	Up	0.00262	CELF2	54.284	13.471	10.2	4	5	3	0.54	0.569	1.472	1.387
O95361	Tripartite motif-containing protein 16	2.577	Up	0.00348	TRIM16	63.954	9.3839	5.5	2	2	2	0.508	0.592	1.447	1.388
P48637	Glutathione synthetase	2.577	Up	0.000203	GSS	52.384	46.196	34	15	18	15	0.552	0.539	1.395	1.416
O95757	Heat shock 70 kDa protein 4L	2.573	Up	0.000182	HSPA4L	94.511	118.95	37.3	27	45	23	0.545	0.542	1.387	1.41
P12277	Creatine kinase B-type	2.573	Up	3.98e-05	CKB	42.644	135.87	44.9	14	25	14	0.55	0.544	1.412	1.403
Q9NQW7	Xaa-Pro aminopeptidase 1	2.561	Up	0.00332	XPNPEP1	69.917	19.842	13.2	8	9	8	0.515	0.596	1.393	1.452
P53992	Protein transport protein Sec24C	2.552	Up	0.000277	SEC24C	118.32	96.938	19.7	17	24	17	0.561	0.541	1.396	1.416
Q07866	Kinesin light chain 1	2.551	Up	0.004	KLC1	65.309	40.438	20.9	12	15	7	0.564	0.54	1.355	1.461
Q9UPR0	Inactive phospholipase C-like protein 2	2.546	Up	0.00204	PLCL2	125.86	13.03	3.1	3	3	3	0.536	0.573	1.378	1.446
O75116	Rho-associated protein kinase 2	2.544	Up	0.000197	ROCK2	160.9	61.085	16.2	22	24	19	0.546	0.551	1.384	1.407
Q10472	Polypeptide N-acetylgalactosaminyltransferase 1	2.542	Up	0.000563	GALNT1	64.218	30.696	12.3	6	8	6	0.536	0.567	1.389	1.415
O60784	Target of Myb protein 1	2.54	Up	0.00722	TOM1	53.818	22.375	13.2	6	8	6	0.496	0.591	1.327	1.434
P22413	Ectonucleotide pyrophosphatase/phosphodiesterase family member 1	2.537	Up	0.000116	ENPP1	104.92	14.019	5.1	5	5	5	0.551	0.561	1.418	1.403
Q14738	Serine/threonine-protein phosphatase 2A 56 kDa regulatory subunit delta isoform	2.528	Up	0.00266	PPP2R5D	69.991	17.269	11.5	6	6	5	0.599	0.515	1.421	1.395
Q9BTE6	Alanyl-tRNA editing protein Aarsd1	2.526	Up	0.0042	AARSD1	45.479	10.777	10.7	4	5	4	0.599	0.507	1.367	1.427
P04920	Anion exchange protein 2	2.525	Up	0.00186	SLC4A2	137.01	41.902	10.5	11	13	11	0.52	0.592	1.397	1.411
Q6W2J9	BCL-6 corepressor	2.523	Up	0.0156	BCOR	192.19	19.432	4.5	7	9	7	0.548	0.572	1.306	1.52
Q6ZS30	Neurobeachin-like protein 1	2.523	Up	0.00854	NBEAL1	307.23	3.6494	0.4	1	1	1	0.54	0.576	1.331	1.485
P53609	Geranylgeranyl transferase type-1 subunit beta	2.52	Up	0.00148	PGGT1B	42.368	2.1308	4.5	2	2	2	0.527	0.591	1.402	1.415
P48735	"Isocitrate dehydrogenase [NADP], mitochondrial"	2.512	Up	0.00262	IDH2	50.909	51.072	35.2	15	27	14	0.578	0.544	1.449	1.369
P24752	"Acetyl-CoA acetyltransferase, mitochondrial"	2.511	Up	0.000164	ACAT1	45.199	80.867	41.2	18	51	18	0.564	0.555	1.415	1.395
Q8N556	Actin filament-associated protein 1	2.511	Up	2.46e-05	AFAP1	80.724	11.43	6.2	4	5	4	0.562	0.569	1.417	1.423
O94855	Protein transport protein Sec24D	2.509	Up	0.00334	SEC24D	113.01	42.828	14.7	11	11	11	0.522	0.594	1.367	1.433
P55854	Small ubiquitin-related modifier 3	2.503	Up	0.0108	SUMO3	11.637	2.3461	20.4	2	5	1	0.596	0.526	1.323	1.485
Q9UHD9	Ubiquilin-2	2.5	Up	0.00054	UBQLN2	65.695	12.732	14.9	7	11	3	0.569	0.534	1.387	1.371
P09211	Glutathione S-transferase P	2.493	Up	0.000463	GSTP1	23.356	61.912	35.7	7	10	7	0.561	0.553	1.406	1.371
Q96FZ2	Embryonic stem cell-specific 5-hydroxymethylcytosine-binding protein	2.488	Up	0.0002	HMCES	40.574	17.077	13	4	5	4	0.561	0.584	1.421	1.428
P51397	Death-associated protein 1	2.484	Up	0.000342	DAP	11.164	3.5872	15.7	2	6	2	0.565	0.546	1.368	1.392
Q9Y696	Chloride intracellular channel protein 4	2.483	Up	0.00732	CLIC4	28.772	15.74	23.7	5	9	5	0.579	0.55	1.331	1.472
P08962	CD63 antigen	2.482	Up	0.00528	CD63	25.636	6.1012	7.6	2	5	2	0.528	0.587	1.436	1.331
Q99598	Translin-associated protein X	2.479	Up	0.00136	TSNAX	33.112	36.399	34.5	8	12	8	0.594	0.536	1.39	1.411
Q9NP61	ADP-ribosylation factor GTPase-activating protein 3	2.473	Up	0.0072	ARFGAP3	56.928	5.5117	2.1	1	1	1	0.598	0.534	1.336	1.463
P49591	"Serine--tRNA ligase, cytoplasmic"	2.472	Up	0.000824	SARS	58.777	51.07	29.2	13	19	13	0.592	0.544	1.406	1.402
Q8N4Q0	Zinc-binding alcohol dehydrogenase domain-containing protein 2	2.47	Up	0.000379	ZADH2	40.14	7.1178	6.9	2	3	2	0.551	0.583	1.398	1.403
P23193	Transcription elongation factor A protein 1	2.468	Up	0.000739	TCEA1	33.969	89.085	45.2	13	18	13	0.552	0.556	1.345	1.389
P55210	Caspase-7	2.464	Up	0.00576	CASP7	34.276	4.4069	6.9	2	3	2	0.548	0.589	1.461	1.341
Q14002	Carcinoembryonic antigen-related cell adhesion molecule 7	2.464	Up	0.00742	CEACAM7	29.379	11.813	14	3	4	3	0.523	0.614	1.457	1.345
O43865	Putative adenosylhomocysteinase 2	2.462	Up	0.0127	AHCYL1	58.951	38.477	25.1	13	17	5	0.6	0.531	1.305	1.48
Q6DKJ4	Nucleoredoxin	2.46	Up	0.00776	NXN	48.392	23.306	15.9	5	5	5	0.537	0.6	1.332	1.465
Q9H2K8	Serine/threonine-protein kinase TAO3	2.459	Up	0.00206	TAOK3	105.4	21.099	7.9	7	9	4	0.585	0.552	1.364	1.432
O15355	Protein phosphatase 1G	2.457	Up	0.000576	PPM1G	59.271	60.79	36.4	17	29	17	0.578	0.547	1.37	1.394
P36871	Phosphoglucomutase-1	2.456	Up	0.0023	PGM1	61.448	57.093	34.9	18	22	18	0.54	0.586	1.351	1.415
Q9UBB4	Ataxin-10	2.449	Up	0.000219	ATXN10	53.488	56.612	34.1	13	21	13	0.576	0.552	1.383	1.38
Q8TBG4	Ethanolamine-phosphate phospho-lyase	2.445	Up	0.00748	ETNPPL	55.67	2.8966	3.2	2	2	2	0.503	0.64	1.376	1.419
Q9H4A3	Serine/threonine-protein kinase WNK1	2.444	Up	0.00424	WNK1	250.79	31.83	4.3	9	13	9	0.615	0.51	1.382	1.367
Q15437	Protein transport protein Sec23B	2.443	Up	0.00526	SEC23B	86.478	24.978	13.3	9	12	7	0.546	0.59	1.332	1.443
P08397	Porphobilinogen deaminase	2.43	Up	0.00126	HMBS	39.33	27.746	24.1	8	9	8	0.576	0.572	1.366	1.424
O60443	Non-syndromic hearing impairment protein 5	2.426	Up	0.00108	DFNA5	54.554	7.3908	6.7	3	3	3	0.56	0.593	1.42	1.377
P06746	DNA polymerase beta	2.426	Up	0.000302	POLB	38.177	4.3923	5.7	2	4	2	0.586	0.563	1.385	1.402
Q9Y5X3	Sorting nexin-5	2.422	Up	0.0011	SNX5	46.816	20.893	20.8	8	10	7	0.601	0.552	1.408	1.384
Q8N3V7	Synaptopodin	2.42	Up	0.000225	SYNPO	99.462	41.125	13.3	10	14	10	0.561	0.583	1.379	1.39
Q5VW32	BRO1 domain-containing protein BROX	2.419	Up	0.00854	BROX	46.476	9.5643	9.5	3	4	3	0.633	0.517	1.342	1.44
Q15208	Serine/threonine-protein kinase 38	2.416	Up	0.0271	STK38	54.19	8.1482	6.2	3	3	3	0.703	0.447	1.341	1.437
Q96GG9	DCN1-like protein 1	2.415	Up	0.000778	DCUN1D1	30.124	11.413	14.3	4	5	4	0.564	0.589	1.411	1.373
P48163	NADP-dependent malic enzyme	2.409	Up	0.00178	ME1	64.149	26.262	17.7	10	14	10	0.6	0.553	1.364	1.414
Q9H425	Uncharacterized protein C1orf198	2.405	Up	0.000743	C1orf198	36.346	4.2735	7.3	2	2	2	0.596	0.56	1.377	1.403
Q10471	Polypeptide N-acetylgalactosaminyltransferase 2	2.399	Up	0.000324	GALNT2	64.732	46.811	25.2	17	28	17	0.588	0.565	1.392	1.374
P67936	Tropomyosin alpha-4 chain	2.394	Up	0.00258	TPM4	28.521	93.866	41.1	17	38	8	0.601	0.555	1.35	1.418
Q96AY3	Peptidyl-prolyl cis-trans isomerase FKBP10	2.391	Up	0.0014	FKBP10	64.244	56.584	29.6	15	28	14	0.587	0.565	1.349	1.405
Q8WWI1	LIM domain only protein 7	2.384	Up	0.00288	LMO7	192.69	238.02	30.8	43	59	43	0.542	0.623	1.373	1.404
Q04446	"1,4-alpha-glucan-branching enzyme"	2.383	Up	0.000721	GBE1	80.473	11.692	5.7	4	6	4	0.572	0.585	1.399	1.358
P13489	Ribonuclease inhibitor	2.379	Up	0.00388	RNH1	49.973	107.45	37.7	15	23	15	0.598	0.571	1.342	1.439
Q96IZ0	PRKC apoptosis WT1 regulator protein	2.376	Up	0.00284	PAWR	36.567	26.135	11.2	4	5	4	0.6	0.563	1.343	1.42
P10253	Lysosomal alpha-glucosidase	2.374	Up	0.0038	GAA	105.32	17.998	7	6	6	6	0.631	0.544	1.419	1.37
P55809	"Succinyl-CoA:3-ketoacid coenzyme A transferase 1, mitochondrial"	2.374	Up	0.00184	OXCT1	56.157	80.399	32.9	16	39	16	0.596	0.573	1.42	1.355
P49585	Choline-phosphate cytidylyltransferase A	2.366	Up	0.00466	PCYT1A	41.731	22.716	24.8	8	9	8	0.555	0.621	1.347	1.435
Q4KMP7	TBC1 domain family member 10B	2.366	Up	0.0037	TBC1D10B	87.198	20.161	5.4	3	3	3	0.632	0.537	1.394	1.372
Q9BX68	"Histidine triad nucleotide-binding protein 2, mitochondrial"	2.366	Up	0.00286	HINT2	17.162	18.54	19.6	3	5	3	0.552	0.639	1.407	1.411
Q9HD15	Steroid receptor RNA activator 1	2.359	Up	0.000421	SRA1	25.673	11.947	13.1	3	3	3	0.582	0.577	1.351	1.383
P20810	Calpastatin	2.358	Up	0.00154	CAST	76.572	72.771	30.2	19	31	19	0.606	0.552	1.38	1.35
O95466	Formin-like protein 1	2.357	Up	0.000161	FMNL1	121.85	10.022	3.9	4	4	4	0.583	0.59	1.373	1.392
O60869	Endothelial differentiation-related factor 1	2.355	Up	0.00984	EDF1	16.368	20.794	52.7	9	16	9	0.596	0.562	1.44	1.287
Q8WVY7	Ubiquitin-like domain-containing CTD phosphatase 1	2.354	Up	0.00364	UBLCP1	36.804	6.8018	6	2	2	2	0.622	0.552	1.415	1.349
Q7Z6Z7	E3 ubiquitin-protein ligase HUWE1	2.353	Up	0.000141	HUWE1	481.89	244.64	13.5	54	72	53	0.591	0.575	1.367	1.377
P35914	"Hydroxymethylglutaryl-CoA lyase, mitochondrial"	2.35	Up	0.000301	HMGCL	34.36	17.044	20.9	6	6	6	0.579	0.603	1.382	1.396
O43653	Prostate stem cell antigen	2.349	Up	0.0212	PSCA	12.912	4.8615	13.8	1	1	1	0.475	0.703	1.412	1.355
Q8WTS6	Histone-lysine N-methyltransferase SETD7	2.345	Up	0.001	SETD7	40.72	6.0144	4.6	2	3	2	0.566	0.612	1.371	1.391
P84077	ADP-ribosylation factor 1	2.343	Up	0.00234	ARF1	20.697	11.111	35.4	5	11	2	0.627	0.553	1.372	1.393
O43813	LanC-like protein 1	2.341	Up	0.00132	LANCL1	45.283	6.6513	7.8	3	3	3	0.612	0.567	1.398	1.362
P07992	DNA excision repair protein ERCC-1	2.341	Up	0.00638	ERCC1	32.562	3.0112	3.7	1	1	1	0.569	0.61	1.32	1.44
Q8NEZ5	F-box only protein 22	2.34	Up	0.000138	FBXO22	44.508	20.733	16.4	6	6	6	0.598	0.581	1.376	1.383
P07108	Acyl-CoA-binding protein	2.337	Up	0.00968	DBI	10.044	13.436	32.2	2	3	2	0.584	0.596	1.301	1.457
Q07960	Rho GTPase-activating protein 1	2.336	Up	0.00484	ARHGAP1	50.435	19.073	15.5	6	8	6	0.627	0.547	1.334	1.409
Q6NUM9	"All-trans-retinol 13,14-reductase"	2.335	Up	0.00168	RETSAT	66.819	51.546	15.7	9	12	9	0.577	0.593	1.397	1.335
P35610	Sterol O-acyltransferase 1	2.334	Up	0.0043	SOAT1	64.734	34.747	14.4	6	9	6	0.547	0.635	1.407	1.352
Q9Y2D5	A-kinase anchor protein 2	2.333	Up	0.00114	AKAP2	94.659	10.208	6.2	5	5	5	0.566	0.616	1.388	1.37
Q63HN8	E3 ubiquitin-protein ligase RNF213	2.329	Up	3.44e-06	RNF213	591.4	75.202	5.4	26	27	26	0.593	0.589	1.376	1.377
Q12933	TNF receptor-associated factor 2	2.322	Up	0.000264	TRAF2	55.859	36.859	21.6	12	22	12	0.595	0.605	1.381	1.405
P51808	Dynein light chain Tctex-type 3	2.309	Up	0.00178	DYNLT3	13.062	6.3897	14.7	1	1	1	0.572	0.619	1.352	1.398
Q9HB07	"UPF0160 protein MYG1, mitochondrial"	2.309	Up	0.00148	C12orf10	42.449	18.937	16.5	6	9	6	0.589	0.599	1.342	1.401
O43707	Alpha-actinin-4	2.308	Up	0.00344	ACTN4	104.85	323.31	53.8	49	160	33	0.606	0.588	1.333	1.423
Q9GZV5	WW domain-containing transcription regulator protein 1	2.306	Up	0.00126	WWTR1	44.101	2.6295	5.5	2	2	2	0.593	0.599	1.402	1.347
Q08499	"cAMP-specific 3,5-cyclic phosphodiesterase 4D"	2.305	Up	0.00312	PDE4D	91.114	2.3844	1.1	1	1	1	0.553	0.64	1.372	1.378
P53602	Diphosphomevalonate decarboxylase	2.303	Up	0.00732	MVD	43.404	9.8759	7	3	4	3	0.643	0.549	1.325	1.42
Q13442	28 kDa heat- and acid-stable phosphoprotein	2.295	Up	0.000104	PDAP1	20.63	34.416	35.9	8	14	8	0.613	0.6	1.397	1.387
Q9C040	Tripartite motif-containing protein 2	2.291	Up	0.000645	TRIM2	81.529	2.3543	0.9	1	1	1	0.61	0.587	1.355	1.387
Q9GZT9	Egl nine homolog 1	2.289	Up	0.00444	EGLN1	46.02	3.4705	5.2	2	2	2	0.58	0.618	1.323	1.419
O15357	"Phosphatidylinositol 3,4,5-trisphosphate 5-phosphatase 2"	2.28	Up	0.00178	INPPL1	138.6	13.51	2.8	4	4	4	0.577	0.625	1.348	1.392
P58546	Myotrophin	2.276	Up	0.0032	MTPN	12.895	44.729	31.4	4	9	4	0.607	0.584	1.314	1.397
P09525	Annexin A4	2.272	Up	0.00572	ANXA4	35.882	106.54	45.8	17	22	17	0.578	0.626	1.421	1.315
Q96IJ6	Mannose-1-phosphate guanyltransferase alpha	2.27	Up	0.00284	GMPPA	46.291	5.9506	7.1	3	4	3	0.613	0.592	1.328	1.407
Q5JSH3	WD repeat-containing protein 44	2.269	Up	0.00218	WDR44	101.37	73.402	23.1	19	23	19	0.604	0.597	1.327	1.398
Q7Z406	Myosin-14	2.266	Up	0.00658	MYH14	227.87	15.069	7	15	24	7	0.557	0.65	1.326	1.409
Q9Y6B6	GTP-binding protein SAR1b	2.265	Up	0.0101	SAR1B	22.41	17.532	34.8	7	10	3	0.637	0.569	1.296	1.435
O60513	"Beta-1,4-galactosyltransferase 4"	2.26	Up	0.00988	B4GALT4	40.041	2.5202	2.9	1	1	1	0.581	0.629	1.44	1.295
Q9NWT6	Hypoxia-inducible factor 1-alpha inhibitor	2.258	Up	0.00402	HIF1AN	40.285	2.8588	4	2	2	2	0.644	0.565	1.337	1.393
P60174	Triosephosphate isomerase	2.257	Up	0.000504	TPI1	30.791	90.383	52.4	14	41	14	0.621	0.587	1.365	1.361
O95425	Supervillin	2.255	Up	0.000164	SVIL	247.74	53.902	9.6	19	22	19	0.585	0.603	1.336	1.343
Q9HCD6	Protein TANC2	2.253	Up	0.00428	TANC2	219.65	11.482	1.8	3	3	3	0.577	0.635	1.325	1.406
P50395	Rab GDP dissociation inhibitor beta	2.252	Up	0.0148	GDI2	50.663	77.111	32.6	12	22	8	0.568	0.635	1.268	1.441
Q15631	Translin	2.251	Up	0.00356	TSN	26.183	17.594	28.9	6	10	6	0.636	0.576	1.33	1.398
Q14376	UDP-glucose 4-epimerase	2.25	Up	0.00328	GALE	38.281	19.078	17.8	6	8	6	0.637	0.563	1.372	1.328
Q9NUW8	Tyrosyl-DNA phosphodiesterase 1	2.242	Up	0.00148	TDP1	68.42	4.3405	4.6	3	3	3	0.597	0.619	1.336	1.39
Q15751	Probable E3 ubiquitin-protein ligase HERC1	2.241	Up	0.0084	HERC1	532.22	3.9892	0.4	2	2	2	0.591	0.625	1.295	1.43
Q99543	DnaJ homolog subfamily C member 2	2.238	Up	0.0166	DNAJC2	71.996	25.428	11.1	6	6	6	0.684	0.541	1.439	1.302
O00401	Neural Wiskott-Aldrich syndrome protein	2.237	Up	9.95e-05	WASL	54.826	7.0742	4.8	3	4	3	0.609	0.609	1.355	1.37
Q5VST9	Obscurin	2.237	Up	0.00272	OBSCN	868.47	35.943	2.6	15	16	15	0.598	0.64	1.351	1.419
Q6P996	Pyridoxal-dependent decarboxylase domain-containing protein 1	2.235	Up	0.000257	PDXDC1	86.706	42.829	19	13	17	13	0.612	0.615	1.359	1.383
P27816	Microtubule-associated protein 4	2.234	Up	0.0028	MAP4	121	185.49	41.7	43	82	43	0.644	0.569	1.368	1.342
Q12841	Follistatin-related protein 1	2.229	Up	9.9e-05	FSTL1	34.985	4.8911	8.8	3	3	3	0.608	0.613	1.368	1.354
Q71UM5	40S ribosomal protein S27-like	2.227	Up	0.00678	RPS27L	9.4771	10.591	38.1	3	9	1	0.631	0.59	1.301	1.418
Q9HAB8	Phosphopantothenate--cysteine ligase	2.226	Up	0.00236	PPCS	34.005	5.9474	10.9	4	4	4	0.605	0.617	1.324	1.396
O75391	Sperm-associated antigen 7	2.225	Up	0.0065	SPAG7	26.034	10.434	23.3	4	4	4	0.565	0.659	1.4	1.323
P22059	Oxysterol-binding protein 1	2.223	Up	0.00414	OSBP	89.42	57.645	22.8	17	23	17	0.615	0.607	1.31	1.406
P07711	Cathepsin L1	2.22	Up	0.000962	CTSL	37.564	16.998	11.1	4	5	4	0.631	0.587	1.359	1.345
Q12894	Interferon-related developmental regulator 2	2.216	Up	0.00694	IFRD2	54.813	5.4444	3.6	2	2	2	0.556	0.671	1.335	1.384
P26374	Rab proteins geranylgeranyltransferase component A 2	2.207	Up	0.0192	CHML	74.071	5.3297	2.6	2	2	2	0.606	0.623	1.252	1.46
Q9H008	Phospholysine phosphohistidine inorganic pyrophosphate phosphatase	2.204	Up	0.00578	LHPP	29.165	5.1266	9.6	3	3	3	0.626	0.604	1.3	1.411
Q8N357	Solute carrier family 35 member F6	2.203	Up	0.00308	SLC35F6	40.214	9.1742	10.8	4	7	4	0.593	0.636	1.319	1.389
O95336	6-phosphogluconolactonase	2.199	Up	0.0189	PGLS	27.547	31.958	41.1	8	10	8	0.544	0.68	1.422	1.269
P06756	Integrin alpha-V	2.196	Up	0.00188	ITGAV	116.04	24.9	10.8	10	11	10	0.617	0.6	1.367	1.306
Q9Y6A1	Protein O-mannosyl-transferase 1	2.196	Up	0.000143	POMT1	84.88	3.5848	3.1	2	2	2	0.621	0.613	1.347	1.363
Q9ULQ1	Two pore calcium channel protein 1	2.195	Up	0.0014	TPCN1	94.146	5.7278	2.2	2	2	2	0.603	0.632	1.379	1.332
P04179	Superoxide dismutase [Mn], mitochondrial	2.194	Up	0.00248	SOD2	24.722	17.012	29.7	7	13	7	0.651	0.578	1.345	1.352
P07099	Epoxide hydrolase 1	2.194	Up	0.00138	EPHX1	52.948	22.375	16.5	9	16	9	0.644	0.591	1.362	1.348
P48067	Sodium- and chloride-dependent glycine transporter 1	2.192	Up	0.00194	SLC6A9	78.259	25.032	8.8	5	6	5	0.616	0.62	1.387	1.322
Q96GX9	Methylthioribulose-1-phosphate dehydratase	2.186	Up	0.0102	APIP	27.125	22.426	42.6	8	9	8	0.599	0.632	1.273	1.418
Q15818	Neuronal pentraxin-1	2.182	Up	0.00472	NPTX1	47.122	9.1945	4.6	2	2	2	0.574	0.666	1.332	1.374
Q7Z3U7	Protein MON2 homolog	2.176	Up	0.0105	MON2	190.36	18.69	4.3	7	7	7	0.562	0.681	1.399	1.306
Q9H446	RWD domain-containing protein 1	2.176	Up	0.0016	RWDD1	27.939	5.8416	7.4	2	3	2	0.611	0.631	1.324	1.379
Q7Z6B7	SLIT-ROBO Rho GTPase-activating protein 1	2.173	Up	0.0181	SRGAP1	124.26	5.3386	3.4	4	4	3	0.68	0.563	1.431	1.27
Q9UBC2	Epidermal growth factor receptor substrate 15-like 1	2.171	Up	0.000524	EPS15L1	94.254	74.187	19.4	14	21	14	0.623	0.611	1.324	1.355
Q15386	Ubiquitin-protein ligase E3C	2.168	Up	0.00172	UBE3C	123.92	8.2362	4.2	5	6	5	0.637	0.608	1.323	1.376
Q14814	Myocyte-specific enhancer factor 2D	2.166	Up	0.0381	MEF2D	55.937	20.846	6.7	2	2	2	0.666	0.579	1.347	1.35
Q00535	Cyclin-dependent-like kinase 5	2.163	Up	0.00116	CDK5	33.304	18.913	26	7	8	6	0.627	0.62	1.324	1.373
Q15172	Serine/threonine-protein phosphatase 2A 56 kDa regulatory subunit alpha isoform	2.161	Up	0.00676	PPP2R5A	56.193	6.8856	6.6	3	3	3	0.683	0.564	1.354	1.341
Q8IXL7	Methionine-R-sulfoxide reductase B3	2.16	Up	0.0124	MSRB3	20.702	2.7877	4.7	1	1	1	0.673	0.574	1.282	1.411
Q9BV44	THUMP domain-containing protein 3	2.158	Up	0.0024	THUMPD3	57.002	6.3073	3.7	2	3	2	0.636	0.613	1.314	1.381
Q8WYQ3	"Coiled-coil-helix-coiled-coil-helix domain-containing protein 10, mitochondrial"	2.155	Up	0.0221	CHCHD10	14.149	2.1948	6.3	1	1	1	0.652	0.599	1.454	1.242
Q13287	N-myc-interactor	2.154	Up	0.00654	NMI	35.056	25.436	14.7	4	5	4	0.65	0.6	1.293	1.399
O60841	Eukaryotic translation initiation factor 5B	2.151	Up	0.00334	EIF5B	138.83	101	18.8	25	42	25	0.654	0.595	1.373	1.314
Q15181	Inorganic pyrophosphatase	2.151	Up	0.00422	PPA1	32.66	161.91	65.7	15	29	15	0.61	0.639	1.388	1.299
O60547	"GDP-mannose 4,6 dehydratase"	2.15	Up	0.00712	GMDS	41.949	4.1962	4.3	1	1	1	0.623	0.629	1.285	1.407
Q9HAT2	Sialate O-acetylesterase	2.148	Up	0.00702	SIAE	58.314	4.9077	4.8	3	3	3	0.624	0.63	1.407	1.286
Q96EN8	Molybdenum cofactor sulfurase	2.146	Up	0.01	MOCOS	98.119	4.2163	1.5	1	1	1	0.698	0.555	1.356	1.333
Q6P3X3	Tetratricopeptide repeat protein 27	2.142	Up	0.00434	TTC27	96.631	2.2576	2.4	2	3	2	0.67	0.585	1.323	1.365
P52594	Arf-GAP domain and FG repeat-containing protein 1	2.141	Up	0.00134	AGFG1	58.259	26.787	15.3	8	8	7	0.646	0.609	1.325	1.362
O60763	General vesicular transport factor p115	2.14	Up	0.00208	USO1	107.89	158.25	28.5	21	29	21	0.617	0.65	1.327	1.384
Q14527	Helicase-like transcription factor	2.14	Up	0.00188	HLTF	113.93	33.434	13	13	16	13	0.652	0.603	1.324	1.362
Q9UHD2	Serine/threonine-protein kinase TBK1	2.136	Up	0.0458	TBK1	83.641	31.68	13.4	8	8	8	0.578	0.681	1.343	1.346
P06213	Insulin receptor	2.135	Up	0.0187	INSR	156.33	10.334	5.1	7	7	6	0.629	0.63	1.365	1.323
O95721	Synaptosomal-associated protein 29	2.132	Up	0.00782	SNAP29	28.97	18.329	20.9	5	8	5	0.657	0.594	1.279	1.388
Q16204	Coiled-coil domain-containing protein 6	2.13	Up	0.000163	CCDC6	53.29	28.834	18.1	9	11	9	0.619	0.611	1.302	1.318
A0FGR8	Extended synaptotagmin-2	2.128	Up	0.000258	ESYT2	102.36	66.149	21.9	16	28	16	0.647	0.628	1.35	1.363
Q96KG9	N-terminal kinase-like protein	2.128	Up	0.00602	SCYL1	89.63	9.4174	6.1	5	5	5	0.585	0.677	1.312	1.374
O15118	Niemann-Pick C1 protein	2.121	Up	0.00262	NPC1	142.17	12.52	3.8	4	4	4	0.627	0.634	1.373	1.301
P04406	Glyceraldehyde-3-phosphate dehydrogenase	2.121	Up	0.00228	GAPDH	36.053	158.67	52.8	16	85	16	0.604	0.657	1.358	1.316
P18669	Phosphoglycerate mutase 1	2.121	Up	0.00596	PGAM1	28.804	80.764	49.2	12	34	12	0.645	0.62	1.288	1.395
P40123	Adenylyl cyclase-associated protein 2	2.119	Up	0.00274	CAP2	52.823	38.558	26.6	11	16	10	0.658	0.598	1.309	1.352
P23588	Eukaryotic translation initiation factor 4B	2.116	Up	0.0041	EIF4B	69.15	103.91	28.5	23	37	23	0.67	0.584	1.314	1.34
P62495	Eukaryotic peptide chain release factor subunit 1	2.114	Up	0.000923	ETF1	49.03	56.508	20.1	9	19	9	0.621	0.626	1.297	1.339
Q9H6S0	Probable ATP-dependent RNA helicase YTHDC2	2.112	Up	0.00696	YTHDC2	160.25	29.7	7.8	10	12	10	0.639	0.625	1.393	1.276
Q9BSJ2	Gamma-tubulin complex component 2	2.111	Up	0.00188	TUBGCP2	102.53	12.72	6.2	6	7	6	0.663	0.605	1.329	1.348
P14550	Alcohol dehydrogenase [NADP(+)]	2.108	Up	0.00164	AKR1A1	36.573	41.833	33.2	9	15	9	0.611	0.649	1.307	1.349
P42702	Leukemia inhibitory factor receptor	2.103	Up	0.0118	LIFR	123.74	8.3543	2.3	2	2	2	0.649	0.623	1.337	1.338
Q9UI10	Translation initiation factor eIF-2B subunit delta	2.096	Up	0.000624	EIF2B4	57.557	6.6252	5.2	2	3	2	0.648	0.627	1.322	1.35
Q05086	Ubiquitin-protein ligase E3A	2.095	Up	0.0119	UBE3A	100.69	9.1268	2.9	2	2	2	0.619	0.656	1.261	1.41
Q9Y608	Leucine-rich repeat flightless-interacting protein 2	2.091	Up	0.00396	LRRFIP2	82.17	14.066	9.2	6	7	5	0.631	0.639	1.284	1.371
O95749	Geranylgeranyl pyrophosphate synthase	2.085	Up	0.00366	GGPS1	34.87	10.793	15.3	5	7	5	0.654	0.625	1.294	1.373
Q9H0W9	Ester hydrolase C11orf54	2.085	Up	0.00536	C11orf54	35.117	4.6785	5.4	2	2	2	0.652	0.627	1.284	1.383
Q9Y3D6	Mitochondrial fission 1 protein	2.084	Up	0.0201	FIS1	16.937	14.267	8.6	1	2	1	0.658	0.621	1.235	1.431
P08758	Annexin A5	2.083	Up	0.000543	ANXA5	35.936	44.932	38.4	13	23	13	0.653	0.621	1.329	1.325
O43175	D-3-phosphoglycerate dehydrogenase	2.079	Up	0.00112	PHGDH	56.65	129.97	31.5	14	22	14	0.637	0.648	1.358	1.313
Q86UV5	Ubiquitin carboxyl-terminal hydrolase 48	2.079	Up	0.0048	USP48	119.03	15.205	5.2	5	5	5	0.638	0.649	1.29	1.386
P61923	Coatomer subunit zeta-1	2.078	Up	0.0028	COPZ1	20.198	13.762	22.6	3	4	3	0.619	0.664	1.304	1.362
Q9Y6R0	Numb-like protein	2.075	Up	1.77e-05	NUMBL	64.891	28.187	14.8	7	10	5	0.642	0.637	1.328	1.326
Q9Y5X2	Sorting nexin-8	2.074	Up	0.0106	SNX8	52.569	13.462	5.8	2	3	2	0.588	0.697	1.286	1.379
P54289	Voltage-dependent calcium channel subunit alpha-2/delta-1	2.072	Up	0.000195	CACNA2D1	124.57	18.268	5.2	7	7	7	0.633	0.652	1.332	1.331
Q9H3U1	Protein unc-45 homolog A	2.069	Up	0.0067	UNC45A	103.08	45.759	13.7	11	17	11	0.672	0.611	1.28	1.375
Q96II8	Leucine-rich repeat and calponin homology domain-containing protein 3	2.066	Up	0.0465	LRCH3	86.082	15.701	5.4	4	5	4	0.585	0.705	1.474	1.191
Q99536	Synaptic vesicle membrane protein VAT-1 homolog	2.065	Up	0.0018	VAT1	41.92	91.351	35.9	11	29	11	0.66	0.63	1.307	1.357
Q96M27	Protein PRRC1	2.063	Up	0.00226	PRRC1	46.701	15.17	9.9	5	8	5	0.655	0.607	1.323	1.281
Q9UJU6	Drebrin-like protein	2.063	Up	0.00364	DBNL	48.207	59.668	32.3	12	19	12	0.673	0.605	1.295	1.341
O15061	Synemin	2.061	Up	0.00426	SYNM	172.77	11.401	3.3	5	5	5	0.669	0.62	1.291	1.366
Q15018	BRISC complex subunit Abro1	2.058	Up	6.27e-05	FAM175B	46.9	10.22	10.6	4	4	4	0.646	0.645	1.323	1.334
P51649	"Succinate-semialdehyde dehydrogenase, mitochondrial"	2.057	Up	0.000598	ALDH5A1	57.214	21.421	15	7	9	7	0.652	0.666	1.34	1.371
Q9Y6E2	Basic leucine zipper and W2 domain-containing protein 2	2.057	Up	0.0013	BZW2	48.162	35.194	26.3	12	16	12	0.66	0.641	1.315	1.361
O15198	Mothers against decapentaplegic homolog 9	2.056	Up	0.0122	SMAD9	52.493	4.1165	4.5	2	2	2	0.633	0.659	1.253	1.403
P00519	Tyrosine-protein kinase ABL1	2.055	Up	0.0102	ABL1	122.87	7.6519	2.8	2	2	2	0.709	0.582	1.299	1.354
Q9NZI8	Insulin-like growth factor 2 mRNA-binding protein 1	2.055	Up	0.00324	IGF2BP1	63.48	73.889	30.7	16	25	15	0.619	0.662	1.348	1.284
Q9P265	Disco-interacting protein 2 homolog B	2.055	Up	0.000683	DIP2B	171.49	75.007	17.4	23	25	23	0.635	0.648	1.302	1.335
Q9P016	Thymocyte nuclear protein 1	2.052	Up	0.00104	THYN1	25.697	15.176	30.7	7	7	7	0.671	0.627	1.333	1.331
Q06830	Peroxiredoxin-1	2.05	Up	0.000201	PRDX1	22.11	53.293	64.8	12	47	9	0.654	0.637	1.319	1.328
P33897	ATP-binding cassette sub-family D member 1	2.048	Up	0.003	ABCD1	82.936	27.582	11.3	8	10	8	0.644	0.644	1.356	1.282
P46063	ATP-dependent DNA helicase Q1	2.044	Up	0.00106	RECQL	73.457	44.298	24.3	15	23	15	0.669	0.64	1.321	1.355
Q8TC07	TBC1 domain family member 15	2.044	Up	0.000523	TBC1D15	79.49	33.183	14	9	9	9	0.666	0.635	1.331	1.328
Q9BRR3	Transmembrane protein 246	2.043	Up	0.000704	TMEM246	46.587	7.5686	9.4	3	3	3	0.648	0.65	1.344	1.308
P39210	Protein Mpv17	2.039	Up	0.00282	MPV17	19.733	5.9489	4.5	2	4	2	0.631	0.669	1.356	1.295
Q9ULG6	Cell cycle progression protein 1	2.039	Up	0.0106	CCPG1	87.339	6.6225	3.7	3	3	3	0.581	0.72	1.337	1.316
O96017	Serine/threonine-protein kinase Chk2	2.034	Up	0.00338	CHEK2	60.914	9.9952	4.2	2	2	2	0.638	0.664	1.287	1.361
P51580	Thiopurine S-methyltransferase	2.033	Up	0.00186	TPMT	28.18	9.7556	16.7	4	5	4	0.668	0.634	1.3	1.347
Q14409	Putative glycerol kinase 3	2.032	Up	0.00414	GK3P	60.597	12.42	8.9	5	5	5	0.67	0.632	1.284	1.362
Q14677	Clathrin interactor 1	2.031	Up	0.00374	CLINT1	68.259	62.486	26.1	13	17	13	0.647	0.652	1.278	1.36
Q96MW1	Coiled-coil domain-containing protein 43	2.031	Up	0.000843	CCDC43	25.248	4.7544	7.6	2	2	2	0.65	0.653	1.304	1.343
Q8TAG9	Exocyst complex component 6	2.028	Up	0.00194	EXOC6	93.721	6.3675	3.7	3	3	3	0.624	0.681	1.315	1.331
Q5VIR6	Vacuolar protein sorting-associated protein 53 homolog	2.027	Up	0.0471	VPS53	79.652	9.6907	6	5	5	5	0.651	0.649	1.268	1.367
P56181	"NADH dehydrogenase [ubiquinone] flavoprotein 3, mitochondrial"	2.023	Up	0.00598	NDUFV3	11.94	7.0697	22.2	2	3	2	0.615	0.719	1.36	1.339
P23381	"Tryptophan--tRNA ligase, cytoplasmic"	2.019	Up	0.0376	WARS	53.165	70.493	28	12	17	12	0.656	0.655	1.284	1.363
Q9H3P7	Golgi resident protein GCP60	2.018	Up	0.0044	ACBD3	60.593	23.807	17.8	7	12	6	0.645	0.661	1.274	1.361
Q676U5	Autophagy-related protein 16-1	2.017	Up	0.000781	ATG16L1	68.264	16.359	10	7	8	7	0.663	0.629	1.31	1.296
Q9BQ70	Transcription factor 25	2.012	Up	0.00262	TCF25	76.666	27.861	14.2	7	7	7	0.623	0.681	1.329	1.294
P41567	Eukaryotic translation initiation factor 1	2.011	Up	0.00354	EIF1	12.732	19.447	26.5	2	4	2	0.666	0.647	1.359	1.282
Q9NUQ9	Protein FAM49B	2.011	Up	0.000163	FAM49B	36.748	40.811	36.1	10	15	10	0.661	0.644	1.312	1.312
O60493	Sorting nexin-3	2.01	Up	0.0104	SNX3	18.762	14.865	21.6	4	8	3	0.665	0.647	1.386	1.251
P17813	Endoglin	2.009	Up	0.000321	ENG	70.577	14.886	6.1	4	5	4	0.661	0.652	1.33	1.308
O43847	Nardilysin	2.008	Up	0.00114	NRD1	131.57	52.141	15.8	17	23	17	0.672	0.63	1.3	1.314
Q8NF50	Dedicator of cytokinesis protein 8	2.005	Up	0.000538	DOCK8	238.53	5.9111	1.3	2	2	2	0.667	0.648	1.33	1.306
Q9P0J7	E3 ubiquitin-protein ligase KCMF1	2.005	Up	0.0009	KCMF1	41.945	6.3916	2.9	1	2	1	0.674	0.641	1.307	1.329
P13798	Acylamino-acid-releasing enzyme	2.002	Up	0.0032	APEH	81.224	64.605	19.5	13	17	13	0.672	0.636	1.277	1.342
Q13057	Bifunctional coenzyme A synthase	2.001	Up	0.0169	COASY	62.328	24.74	11.3	5	7	5	0.71	0.613	1.251	1.396
P55769	NHP2-like protein 1	0.499	Down	0.00122	NHP2L1	14.173	50.407	41.4	5	13	5	1.341	1.379	0.693	0.664
Q9H501	ESF1 homolog	0.499	Down	0.00166	ESF1	98.795	34.854	16.6	15	20	15	1.376	1.331	0.659	0.691
P11387	DNA topoisomerase 1	0.498	Down	0.0429	TOP1	90.725	73.155	28.1	22	36	18	1.475	1.248	0.77	0.585
Q658P3	Metalloreductase STEAP3	0.496	Down	0.0102	STEAP3	54.6	10.429	5.9	2	3	2	1.43	1.293	0.662	0.688
Q6PI78	Transmembrane protein 65	0.496	Down	0.00138	TMEM65	25.498	7.7594	8.8	2	4	2	1.345	1.381	0.658	0.694
Q8N5F7	NF-kappa-B-activating protein	0.496	Down	0.0184	NKAP	47.138	4.4176	3.9	1	1	1	1.425	1.299	0.746	0.605
Q9P2T1	GMP reductase 2	0.496	Down	1.66e-05	GMPR2	37.874	13.496	12.1	4	4	4	1.363	1.363	0.678	0.673
P04181	"Ornithine aminotransferase, mitochondrial"	0.495	Down	0.00102	OAT	48.534	32.399	14.6	7	11	7	1.373	1.363	0.698	0.655
Q9BYT8	"Neurolysin, mitochondrial"	0.495	Down	0.0106	NLN	80.651	27.415	9.1	5	9	5	1.423	1.306	0.635	0.717
P29590	Protein PML	0.494	Down	0.00244	PML	97.55	48.073	17.5	15	18	15	1.337	1.374	0.641	0.698
Q149N8	E3 ubiquitin-protein ligase SHPRH	0.494	Down	0.0418	SHPRH	193.08	1.9785	0.9	1	1	1	1.231	1.504	0.728	0.624
Q6PK18	2-oxoglutarate and iron-dependent oxygenase domain-containing protein 3	0.493	Down	0.000678	OGFOD3	35.646	4.6244	6	2	4	2	1.372	1.36	0.69	0.656
O15321	Transmembrane 9 superfamily member 1	0.492	Down	0.00156	TM9SF1	68.86	26.822	12.4	6	8	6	1.358	1.352	0.693	0.639
Q9UJF2	Ras GTPase-activating protein nGAP	0.492	Down	0.00576	RASAL2	128.56	7.9767	3.4	4	4	4	1.316	1.42	0.683	0.662
Q07817	Bcl-2-like protein 1	0.491	Down	0.00206	BCL2L1	26.049	2.3895	3.9	1	2	1	1.38	1.353	0.643	0.7
Q6SPF0	Atherin	0.491	Down	0.0018	SAMD1	56.051	23.706	15.6	9	11	9	1.333	1.388	0.679	0.658
O75151	Lysine-specific demethylase PHF2	0.49	Down	0.00228	PHF2	120.77	27.481	4.8	5	6	4	1.414	1.374	0.711	0.656
Q02388	Collagen alpha-1(VII) chain	0.49	Down	0.00496	COL7A1	295.22	66.876	8.5	19	22	19	1.324	1.42	0.684	0.66
Q13428	Treacle protein	0.49	Down	0.000117	TCOF1	152.1	210.42	32.9	49	81	49	1.366	1.371	0.677	0.663
Q9H582	Zinc finger protein 644	0.49	Down	0.00252	ZNF644	149.56	11.348	1.6	2	2	2	1.395	1.342	0.647	0.693
O95239	Chromosome-associated kinesin KIF4A	0.489	Down	0.0116	KIF4A	139.88	62.291	13.7	16	20	16	1.447	1.306	0.644	0.703
Q9H8H0	Nucleolar protein 11	0.488	Down	0.000737	NOL11	81.123	40.322	14	10	14	10	1.394	1.378	0.694	0.659
P47929	Galectin-7	0.487	Down	0.018	LGALS7	15.075	29.433	43.4	4	8	4	1.299	1.493	0.671	0.688
Q16637	Survival motor neuron protein	0.487	Down	0.00296	SMN1	31.848	28.265	18.4	5	7	5	1.393	1.319	0.669	0.653
Q9NP50	Protein FAM60A	0.487	Down	0.00466	FAM60A	24.852	5.1564	10	2	3	2	1.351	1.441	0.66	0.699
P05187	"Alkaline phosphatase, placental type"	0.486	Down	0.004	ALPP	57.953	50.924	24.7	12	21	8	1.453	1.363	0.675	0.693
Q13393	Phospholipase D1	0.486	Down	0.00218	PLD1	124.18	27.111	9	10	12	9	1.403	1.342	0.679	0.654
Q02809	"Procollagen-lysine,2-oxoglutarate 5-dioxygenase 1"	0.485	Down	0.00106	PLOD1	83.549	56.182	23.4	15	23	15	1.352	1.395	0.658	0.675
O60245	Protocadherin-7	0.484	Down	0.0222	PCDH7	116.07	14.794	6.4	5	5	5	1.284	1.457	0.727	0.601
Q6ZWT7	Lysophospholipid acyltransferase 2	0.484	Down	0.0131	MBOAT2	59.526	28.561	9.8	3	3	3	1.417	1.329	0.596	0.734
Q8IWI9	MAX gene-associated protein	0.484	Down	0.0054	MGA	331.83	7.9967	1.2	4	4	4	1.345	1.405	0.622	0.708
Q96CB9	5-methylcytosine rRNA methyltransferase NSUN4	0.482	Down	0.000124	NSUN4	43.088	12.172	9.6	4	4	4	1.373	1.379	0.671	0.656
Q9NX18	"Succinate dehydrogenase assembly factor 2, mitochondrial"	0.481	Down	0.0044	SDHAF2	19.599	6.6984	18.1	3	6	3	1.345	1.402	0.698	0.622
O95562	Vesicle transport protein SFT2B	0.48	Down	0.00532	SFT2D2	17.779	2.0491	6.2	1	1	1	1.348	1.411	0.704	0.62
P30405	"Peptidyl-prolyl cis-trans isomerase F, mitochondrial"	0.48	Down	0.00944	PPIF	22.04	9.7236	27.5	7	9	5	1.433	1.301	0.678	0.634
Q01581	"Hydroxymethylglutaryl-CoA synthase, cytoplasmic"	0.48	Down	0.0141	HMGCS1	57.293	41.769	21	9	19	9	1.435	1.267	0.639	0.657
Q9NZN4	EH domain-containing protein 2	0.48	Down	0.00672	EHD2	61.161	19.731	16.2	10	14	7	1.431	1.314	0.665	0.652
P51572	B-cell receptor-associated protein 31	0.479	Down	0.00118	BCAP31	27.991	43.529	40.2	14	26	14	1.396	1.347	0.659	0.656
Q6PI48	"Aspartate--tRNA ligase, mitochondrial"	0.478	Down	0.00434	DARS2	73.562	50.429	15.7	10	12	10	1.42	1.339	0.685	0.635
Q96IL0	"Apoptogenic protein 1, mitochondrial"	0.478	Down	0.00126	APOPT1	24.153	2.1539	4.4	1	1	1	1.394	1.365	0.639	0.681
P63218	Guanine nucleotide-binding protein G(I)/G(S)/G(O) subunit gamma-5	0.476	Down	0.00106	GNG5	7.3184	32.051	67.6	3	4	3	1.407	1.366	0.672	0.648
Q9H6E4	Coiled-coil domain-containing protein 134	0.476	Down	0.0499	CCDC134	26.56	10.35	14.4	3	3	3	1.327	1.441	0.658	0.659
Q9BQL6	Fermitin family homolog 1	0.475	Down	0.00298	FERMT1	77.436	7.7664	6.8	5	6	2	1.416	1.35	0.679	0.635
Q32P51	Heterogeneous nuclear ribonucleoprotein A1-like 2	0.474	Down	0.00206	HNRNPA1L2	34.225	2.1647	36.2	13	73	1	1.356	1.412	0.674	0.639
Q8NI37	Protein phosphatase PTC7 homolog	0.474	Down	0.022	PPTC7	32.645	9.5274	12.8	3	3	3	1.284	1.489	0.697	0.618
O14879	Interferon-induced protein with tetratricopeptide repeats 3	0.473	Down	0.00108	IFIT3	55.984	4.5619	3.7	2	2	2	1.408	1.361	0.651	0.66
P41440	Folate transporter 1	0.473	Down	0.0155	SLC19A1	64.868	5.1033	3	2	2	2	1.474	1.293	0.67	0.639
O15269	Serine palmitoyltransferase 1	0.472	Down	0.00648	SPTLC1	52.743	63.821	18.6	8	10	8	1.415	1.358	0.602	0.706
Q5K651	Sterile alpha motif domain-containing protein 9	0.472	Down	0.0114	SAMD9	184.28	6.2544	1.8	3	3	3	1.463	1.306	0.66	0.648
Q8WUZ0	B-cell CLL/lymphoma 7 protein family member C	0.472	Down	0.00918	BCL7C	23.468	11.791	17.1	3	4	3	1.456	1.315	0.657	0.65
O15162	Phospholipid scramblase 1	0.471	Down	0.0156	PLSCR1	35.049	5.4914	6.3	2	3	2	1.47	1.303	0.693	0.613
Q9BUN8	Derlin-1	0.47	Down	0.00288	DERL1	28.8	6.0339	4.4	1	1	1	1.355	1.424	0.672	0.633
Q09666	Neuroblast differentiation-associated protein AHNAK	0.469	Down	0.000104	AHNAK	629.09	323.31	56.2	210	449	208	1.39	1.382	0.643	0.656
Q9NX00	Transmembrane protein 160	0.469	Down	0.00206	TMEM160	19.657	3.3964	5.3	1	2	1	1.387	1.393	0.685	0.618
Q14676	Mediator of DNA damage checkpoint protein 1	0.468	Down	0.00164	MDC1	226.66	105.75	13.6	20	24	20	1.354	1.402	0.662	0.627
Q86WA6	Valacyclovir hydrolase	0.468	Down	0.00154	BPHL	32.542	6.7519	11	4	6	4	1.413	1.375	0.674	0.63
Q9BZK7	F-box-like/WD repeat-containing protein TBL1XR1	0.468	Down	0.00158	TBL1XR1	55.594	91.44	27.6	10	18	6	1.414	1.369	0.632	0.67
O14686	Histone-lysine N-methyltransferase 2D	0.466	Down	0.00224	KMT2D	593.38	4.9332	0.6	3	3	3	1.359	1.429	0.654	0.644
P51532	Transcription activator BRG1	0.466	Down	0.00712	SMARCA4	184.64	80.815	12.8	22	33	15	1.319	1.444	0.641	0.647
Q16658	Fascin	0.466	Down	0.00794	FSCN1	54.529	106.44	35.9	19	34	19	1.335	1.464	0.67	0.634
Q8N6S5	ADP-ribosylation factor-like protein 6-interacting protein 6	0.466	Down	0.0244	ARL6IP6	24.676	3.8767	4.9	2	2	2	1.504	1.277	0.681	0.615
O00422	Histone deacetylase complex subunit SAP18	0.464	Down	0.0022	SAP18	17.561	19.075	39.2	8	12	8	1.382	1.431	0.678	0.627
P07910	Heterogeneous nuclear ribonucleoproteins C1/C2	0.464	Down	0.00126	HNRNPC	33.67	82.999	43.5	17	45	17	1.412	1.36	0.647	0.639
P23497	Nuclear autoantigen Sp-100	0.464	Down	0.00166	SP100	100.42	14.474	6.1	6	8	4	1.396	1.402	0.619	0.68
Q9Y2Z4	"Tyrosine--tRNA ligase, mitochondrial"	0.462	Down	0.0126	YARS2	53.198	9.5713	6.7	4	4	4	1.465	1.319	0.6	0.687
Q96RT1	Protein LAP2	0.46	Down	0.0116	ERBB2IP	158.3	34.595	8.6	11	12	11	1.46	1.326	0.594	0.688
Q9UQR1	Zinc finger protein 148	0.46	Down	0.00344	ZNF148	88.975	36.478	10.2	6	8	6	1.384	1.399	0.684	0.597
P17035	Zinc finger protein 28	0.459	Down	0.00938	ZNF28	83.658	2.3686	7.9	5	8	1	1.372	1.43	0.711	0.575
P27105	Erythrocyte band 7 integral membrane protein	0.459	Down	0.0018	STOM	31.73	91.299	31.6	7	13	7	1.43	1.367	0.636	0.649
Q9UKL0	REST corepressor 1	0.459	Down	0.00286	RCOR1	53.027	26.046	19.1	7	9	6	1.425	1.354	0.619	0.657
P35611	Alpha-adducin	0.457	Down	0.0136	ADD1	80.954	15.187	5.6	4	4	4	1.485	1.313	0.615	0.665
Q14839	Chromodomain-helicase-DNA-binding protein 4	0.457	Down	0.0038	CHD4	218	136.09	20.6	36	65	30	1.43	1.345	0.653	0.615
Q5T0W9	Protein FAM83B	0.457	Down	0.00132	FAM83B	114.8	11.974	4.5	4	4	4	1.382	1.423	0.659	0.622
Q96FK6	WD repeat-containing protein 89	0.457	Down	0.0011	WDR89	43.214	3.5107	7.8	2	2	2	1.413	1.39	0.663	0.618
Q9H246	Uncharacterized protein C1orf21	0.456	Down	0.000302	C1orf21	13.865	3.827	10.7	1	1	1	1.407	1.398	0.652	0.627
Q9H3N1	Thioredoxin-related transmembrane protein 1	0.456	Down	0.00904	TMX1	31.791	26.158	27.9	7	8	7	1.458	1.325	0.663	0.605
P00491	Purine nucleoside phosphorylase	0.455	Down	0.000482	PNP	32.118	45.289	31.1	8	14	8	1.411	1.391	0.624	0.651
Q9NVH6	"Trimethyllysine dioxygenase, mitochondrial"	0.455	Down	0.00146	TMLHE	49.517	1.9344	1.9	1	1	1	1.39	1.417	0.613	0.665
Q8N1F8	Serine/threonine-protein kinase 11-interacting protein	0.454	Down	7.59e-05	STK11IP	121.4	7.1699	2.7	2	2	2	1.411	1.399	0.635	0.64
P16070	CD44 antigen	0.453	Down	0.00668	CD44	81.537	34.068	9.4	7	23	7	1.447	1.325	0.641	0.616
P31431	Syndecan-4	0.452	Down	0.00242	SDC4	21.641	10.158	20.2	4	6	4	1.37	1.445	0.63	0.642
Q7Z5K2	Wings apart-like protein homolog	0.452	Down	0.00348	WAPAL	132.94	45.552	13.7	14	17	14	1.343	1.432	0.621	0.634
Q9H9B1	Histone-lysine N-methyltransferase EHMT1	0.452	Down	0.000321	EHMT1	141.46	78.853	14.9	15	19	15	1.42	1.446	0.653	0.642
Q9Y221	60S ribosome subunit biogenesis protein NIP7 homolog	0.452	Down	0.0347	NIP7	20.462	5.1275	10.6	2	4	2	1.269	1.548	0.589	0.685
Q7L1W4	Volume-regulated anion channel subunit LRRC8D	0.451	Down	0.00498	LRRC8D	98.2	5.1232	2.9	3	3	3	1.448	1.368	0.672	0.597
O94880	PHD finger protein 14	0.45	Down	0.000676	PHF14	100.05	27.183	13.3	11	14	11	1.389	1.427	0.64	0.627
A6NJ78	Probable methyltransferase-like protein 15	0.449	Down	0.0148	METTL15	46.121	3.404	3.4	1	1	1	1.333	1.489	0.579	0.689
Q9NZ08	Endoplasmic reticulum aminopeptidase 1	0.449	Down	0.00152	ERAP1	107.23	32.4	9.9	9	13	9	1.459	1.4	0.65	0.633
Q5BKZ1	DBIRD complex subunit ZNF326	0.446	Down	0.0309	ZNF326	65.653	61.138	20.8	11	17	11	1.392	1.469	0.64	0.637
Q2TAA5	"GDP-Man:Man(3)GlcNAc(2)-PP-Dol alpha-1,2-mannosyltransferase"	0.445	Down	0.00898	ALG11	55.65	2.8056	3.3	2	2	2	1.487	1.338	0.622	0.635
Q9BY77	Polymerase delta-interacting protein 3	0.445	Down	0.00778	POLDIP3	46.089	48.309	22.3	7	9	7	1.371	1.471	0.681	0.583
Q92908	Transcription factor GATA-6	0.443	Down	0.0125	GATA6	60.032	5.124	4.2	2	3	2	1.334	1.502	0.658	0.599
Q8N4V1	Membrane magnesium transporter 1	0.442	Down	0.00332	MMGT1	14.686	20.822	18.3	1	1	1	1.459	1.374	0.643	0.61
Q13427	Peptidyl-prolyl cis-trans isomerase G	0.441	Down	0.00366	PPIG	88.616	30.177	12.3	9	16	9	1.409	1.424	0.577	0.672
Q14978	Nucleolar and coiled-body phosphoprotein 1	0.441	Down	0.00356	NOLC1	73.602	41.667	19.5	16	19	16	1.472	1.377	0.624	0.631
Q6VMQ6	Activating transcription factor 7-interacting protein 1	0.44	Down	0.00322	ATF7IP	136.39	18.311	4.1	5	5	5	1.46	1.376	0.641	0.608
P01116	GTPase KRas	0.439	Down	0.0435	KRAS	21.656	2.4393	19	3	4	1	1.536	1.303	0.749	0.496
Q9BXK1	Krueppel-like factor 16	0.438	Down	0.0291	KLF16	25.43	6.1256	11.1	2	2	2	1.421	1.423	0.659	0.586
P53582	Methionine aminopeptidase 1	0.437	Down	0.000841	METAP1	43.215	26.228	17.4	6	8	6	1.443	1.402	0.632	0.61
Q13330	Metastasis-associated protein MTA1	0.437	Down	0.0018	MTA1	80.785	40.085	14.8	11	14	10	1.376	1.443	0.62	0.611
Q8WWI5	Choline transporter-like protein 1	0.437	Down	0.00132	SLC44A1	73.301	15.492	9.1	5	6	5	1.405	1.439	0.598	0.645
Q9UGU0	Transcription factor 20	0.437	Down	0.000376	TCF20	211.77	24.489	4.4	8	8	8	1.432	1.43	0.641	0.61
Q5HYJ3	Protein FAM76B	0.433	Down	0.00742	FAM76B	38.708	3.449	4.4	2	2	2	1.473	1.377	0.566	0.668
Q99595	Mitochondrial import inner membrane translocase subunit Tim17-A	0.433	Down	0.00106	TIMM17A	18.023	2.8612	5.3	1	2	1	1.45	1.403	0.605	0.629
Q6DD87	Zinc finger protein 787	0.432	Down	0.0178	ZNF787	40.543	7.6553	7.3	2	4	2	1.529	1.323	0.654	0.579
Q86UP2	Kinectin	0.429	Down	0.00184	KTN1	156.27	250.41	36.3	54	91	53	1.465	1.395	0.615	0.611
Q13268	"Dehydrogenase/reductase SDR family member 2, mitochondrial"	0.428	Down	0.00106	DHRS2	29.926	7.9053	9.6	3	6	3	1.409	1.456	0.626	0.601
Q9Y673	Dolichyl-phosphate beta-glucosyltransferase	0.428	Down	0.000943	ALG5	36.946	19.85	18.2	5	7	5	1.443	1.435	0.591	0.641
P05362	Intercellular adhesion molecule 1	0.427	Down	0.00118	ICAM1	57.825	21.889	15	7	9	7	1.423	1.468	0.6	0.635
P23368	"NAD-dependent malic enzyme, mitochondrial"	0.427	Down	0.00116	ME2	65.443	79.466	14.9	8	12	7	1.392	1.447	0.602	0.609
P07355	Annexin A2	0.424	Down	0.000379	ANXA2	38.604	323.31	69.3	30	107	30	1.424	1.409	0.614	0.586
Q86SK9	Stearoyl-CoA desaturase 5	0.424	Down	0.00246	SCD5	37.61	2.744	4.2	1	1	1	1.474	1.397	0.623	0.594
Q9H078	Caseinolytic peptidase B protein homolog	0.424	Down	0.000476	CLPB	78.728	56.515	21.9	15	24	15	1.411	1.445	0.6	0.611
Q9NX58	Cell growth-regulating nucleolar protein	0.424	Down	0.0105	LYAR	43.614	69.606	34	14	22	14	1.51	1.347	0.63	0.581
P11047	Laminin subunit gamma-1	0.421	Down	0.000857	LAMC1	177.6	93.929	19.6	26	34	26	1.424	1.458	0.589	0.624
Q14451	Growth factor receptor-bound protein 7	0.421	Down	0.00886	GRB7	59.68	3.5662	3.4	2	2	2	1.473	1.404	0.534	0.676
Q99797	Mitochondrial intermediate peptidase	0.421	Down	0.000165	MIPEP	80.64	61.659	24.3	16	19	16	1.457	1.436	0.606	0.612
Q14435	Polypeptide N-acetylgalactosaminyltransferase 3	0.42	Down	9.65e-05	GALNT3	72.609	6.4565	4.3	3	4	2	1.434	1.448	0.601	0.609
Q96JM7	Lethal(3)malignant brain tumor-like protein 3	0.419	Down	0.00366	L3MBTL3	88.336	11.292	4.2	3	4	3	1.411	1.474	0.564	0.644
P05023	Sodium/potassium-transporting ATPase subunit alpha-1	0.418	Down	0.000723	ATP1A1	112.89	174.82	39.2	38	77	34	1.465	1.42	0.6	0.605
P35222	Catenin beta-1	0.418	Down	0.00166	CTNNB1	85.496	44.969	18.3	12	20	9	1.496	1.438	0.632	0.593
P49790	Nuclear pore complex protein Nup153	0.418	Down	0.000236	NUP153	153.94	200.88	32.3	38	59	38	1.415	1.439	0.593	0.601
Q9UKX7	Nuclear pore complex protein Nup50	0.418	Down	0.0013	NUP50	50.144	48.397	31.6	11	17	11	1.473	1.414	0.596	0.61
Q9Y289	Sodium-dependent multivitamin transporter	0.417	Down	0.00176	SLC5A6	68.641	4.9738	3.8	2	2	2	1.412	1.478	0.589	0.615
P46100	Transcriptional regulator ATRX	0.414	Down	0.0028	ATRX	282.58	68.115	8.1	17	20	17	1.494	1.418	0.579	0.628
P48200	Iron-responsive element-binding protein 2	0.414	Down	0.0191	IREB2	105.04	3.0477	1.7	2	4	2	1.331	1.568	0.587	0.613
Q13835	Plakophilin-1	0.414	Down	0.000201	PKP1	82.86	5.8167	3.1	2	2	2	1.436	1.46	0.6	0.598
O95274	Ly6/PLAUR domain-containing protein 3	0.413	Down	0.0011	LYPD3	35.97	25.112	19.4	6	9	6	1.43	1.464	0.62	0.575
Q9H2P0	Activity-dependent neuroprotector homeobox protein	0.413	Down	0.00358	ADNP	123.56	88.286	23.1	22	33	22	1.412	1.486	0.634	0.564
Q9ULU4	Protein kinase C-binding protein 1	0.413	Down	0.00176	ZMYND8	131.69	38.865	11.3	12	13	12	1.46	1.404	0.613	0.57
P08582	Melanotransferrin	0.412	Down	0.000362	MFI2	80.214	3.5192	3.5	3	3	3	1.461	1.437	0.586	0.608
Q03252	Lamin-B2	0.412	Down	0.000139	LMNB2	69.948	194.53	43.1	31	61	27	1.442	1.462	0.597	0.599
Q96HR9	Receptor expression-enhancing protein 6	0.412	Down	0.000581	REEP6	20.733	3.8563	8.7	2	2	2	1.429	1.47	0.596	0.599
Q9H488	GDP-fucose protein O-fucosyltransferase 1	0.412	Down	0.00176	POFUT1	43.955	51.759	21.1	6	10	6	1.419	1.472	0.572	0.62
Q9UEY8	Gamma-adducin	0.409	Down	0.0035	ADD3	79.154	5.602	4	3	3	3	1.483	1.42	0.554	0.634
Q969G5	Protein kinase C delta-binding protein	0.406	Down	0.000921	PRKCDBP	27.701	20.48	22.2	5	11	5	1.452	1.499	0.587	0.612
O95104	"Splicing factor, arginine/serine-rich 15"	0.405	Down	0.00108	SCAF4	125.87	21.271	5.5	5	6	4	1.471	1.444	0.615	0.565
Q6IQ22	Ras-related protein Rab-12	0.405	Down	0.000261	RAB12	27.248	28.214	30.7	7	7	7	1.426	1.451	0.588	0.576
Q71UI9	Histone H2A.V	0.405	Down	0.011	H2AFV	13.509	12.523	31.2	4	25	2	1.555	1.38	0.624	0.566
O43298	Zinc finger and BTB domain-containing protein 43	0.404	Down	0.00376	ZBTB43	52.63	2.5109	2.8	1	1	1	1.438	1.481	0.638	0.54
Q15758	Neutral amino acid transporter B(0)	0.404	Down	0.00194	SLC1A5	56.598	40.178	17.7	8	14	8	1.452	1.378	0.575	0.569
Q92922	SWI/SNF complex subunit SMARCC1	0.404	Down	0.000637	SMARCC1	122.87	29.354	19.4	21	31	12	1.463	1.422	0.576	0.59
Q13242	Serine/arginine-rich splicing factor 9	0.403	Down	0.02	SRSF9	25.542	36.289	48.9	12	18	11	1.323	1.57	0.595	0.572
P00367	"Glutamate dehydrogenase 1, mitochondrial"	0.402	Down	0.00466	GLUD1	61.397	173.97	44.4	24	46	24	1.385	1.5	0.594	0.567
Q9Y6M7	Sodium bicarbonate cotransporter 3	0.399	Down	2.32e-05	SLC4A7	136.04	8.8513	3.5	5	9	5	1.454	1.463	0.582	0.582
P04156	Major prion protein	0.398	Down	0.000259	PRNP	27.661	14.729	20.2	5	6	5	1.454	1.474	0.593	0.573
Q6UXV4	MICOS complex subunit MIC27	0.397	Down	0.00714	APOOL	29.159	18.346	17.9	4	5	4	1.536	1.393	0.558	0.604
Q9NRL2	Bromodomain adjacent to zinc finger domain protein 1A	0.397	Down	0.0124	BAZ1A	178.7	56.225	13.2	18	20	18	1.563	1.365	0.586	0.576
Q9Y446	Plakophilin-3	0.397	Down	0.000118	PKP3	87.081	103.71	30.5	21	42	21	1.474	1.493	0.591	0.588
Q9BZM5	NKG2D ligand 2	0.396	Down	0.00138	ULBP2	27.368	8.9606	15	4	4	4	1.472	1.462	0.548	0.613
P17096	High mobility group protein HMG-I/HMG-Y	0.394	Down	0.0032	HMGA1	11.676	19.541	38.3	6	10	6	1.496	1.404	0.591	0.553
P60903	Protein S100-A10	0.394	Down	0.00924	S100A10	11.203	16.916	45.4	5	9	5	1.574	1.408	0.615	0.56
P25440	Bromodomain-containing protein 2	0.393	Down	0.00146	BRD2	88.06	20.484	10.7	7	7	6	1.503	1.437	0.586	0.569
O95503	Chromobox protein homolog 6	0.39	Down	0.00466	CBX6	43.898	3.9964	3.9	1	1	1	1.518	1.429	0.617	0.532
O15439	Multidrug resistance-associated protein 4	0.389	Down	0.00262	ABCC4	149.52	30.835	6.9	9	12	8	1.508	1.434	0.545	0.6
A6NFI3	Zinc finger protein 316	0.387	Down	0.0102	ZNF316	108.44	10.773	4.9	6	8	6	1.393	1.565	0.606	0.54
P00749	Urokinase-type plasminogen activator	0.387	Down	0.0065	PLAU	48.507	3.23	4.9	2	2	2	1.547	1.405	0.552	0.589
P15924	Desmoplakin	0.387	Down	0.000201	DSP	331.77	323.31	41.7	129	198	129	1.475	1.462	0.557	0.579
Q96GD4	Aurora kinase B	0.386	Down	0.006	AURKB	39.31	6.2582	7.8	2	2	2	1.425	1.535	0.616	0.527
P09914	Interferon-induced protein with tetratricopeptide repeats 1	0.384	Down	0.0131	IFIT1	55.36	14.605	7.7	3	3	3	1.378	1.587	0.584	0.556
P12532	"Creatine kinase U-type, mitochondrial"	0.383	Down	0.00264	CKMT1A	47.036	83.406	14.9	6	7	6	1.52	1.441	0.542	0.593
Q13740	CD166 antigen	0.383	Down	1.63e-05	ALCAM	65.102	55.221	24.7	13	19	13	1.464	1.469	0.56	0.564
Q16787	Laminin subunit alpha-3	0.381	Down	0.00264	LAMA3	366.65	7.3621	1.1	4	4	4	1.451	1.546	0.575	0.566
Q5C9Z4	Nucleolar MIF4G domain-containing protein 1	0.381	Down	0.000297	NOM1	96.256	16.552	8.1	6	6	6	1.47	1.486	0.577	0.55
Q96ME7	Zinc finger protein 512	0.381	Down	0.0297	ZNF512	64.681	12.203	7.2	3	4	3	1.643	1.32	0.555	0.573
Q15262	Receptor-type tyrosine-protein phosphatase kappa	0.379	Down	0.00198	PTPRK	162.1	8.1988	2.5	3	3	3	1.523	1.448	0.546	0.58
Q99470	Stromal cell-derived factor 2	0.379	Down	0.00836	SDF2	23.026	20.075	13.7	4	6	4	1.386	1.534	0.592	0.515
Q96KQ7	Histone-lysine N-methyltransferase EHMT2	0.377	Down	0.00216	EHMT2	132.37	45.118	12.6	12	15	12	1.473	1.406	0.518	0.568
Q9Y232	Chromodomain Y-like protein	0.374	Down	0.00298	CDYL	66.481	44.96	19.2	11	12	11	1.519	1.42	0.54	0.559
Q6ZRV2	Protein FAM83H	0.373	Down	0.01	FAM83H	127.12	73.148	16.5	14	17	14	1.388	1.572	0.569	0.536
Q9NZC7	WW domain-containing oxidoreductase	0.372	Down	0.0244	WWOX	46.676	4.0353	4.3	2	2	2	1.459	1.531	0.556	0.557
Q9UN81	LINE-1 retrotransposable element ORF1 protein	0.372	Down	0.00438	L1RE1	40.055	3.929	5.6	2	2	2	1.435	1.558	0.545	0.567
P05026	Sodium/potassium-transporting ATPase subunit beta-1	0.37	Down	0.00146	ATP1B1	35.061	30.462	24.4	7	16	7	1.533	1.464	0.566	0.544
Q96JM2	Zinc finger protein 462	0.37	Down	0.00142	ZNF462	284.68	10.916	2.1	6	6	6	1.524	1.468	0.576	0.532
O60353	Frizzled-6	0.369	Down	0.000644	FZD6	79.291	29.989	11.9	9	9	9	1.487	1.525	0.54	0.57
O75027	"ATP-binding cassette sub-family B member 7, mitochondrial"	0.368	Down	0.0023	ABCB7	82.64	34.879	12.8	10	15	10	1.545	1.457	0.54	0.564
O14672	Disintegrin and metalloproteinase domain-containing protein 10	0.361	Down	0.000644	ADAM10	84.141	12.736	6.3	4	5	4	1.49	1.535	0.536	0.556
O76070	Gamma-synuclein	0.361	Down	5.61e-05	SNCG	13.331	11.807	35.4	3	4	3	1.514	1.501	0.542	0.547
Q8N4T8	Carbonyl reductase family member 4	0.36	Down	0.0116	CBR4	25.301	8.2161	19.4	3	3	3	1.414	1.609	0.583	0.504
P51636	Caveolin-2	0.359	Down	3.56e-05	CAV2	18.291	16.717	28.4	3	5	3	1.514	1.505	0.545	0.539
O00505	Importin subunit alpha-4	0.357	Down	0.00214	KPNA3	57.81	35.269	16.5	9	15	4	1.428	1.514	0.533	0.517
Q9H9J4	Ubiquitin carboxyl-terminal hydrolase 42	0.357	Down	0.00446	USP42	145.39	18.842	4.9	5	7	5	1.567	1.455	0.573	0.507
Q53GQ0	Estradiol 17-beta-dehydrogenase 12	0.355	Down	0.00162	HSD17B12	34.324	10.209	13.8	4	7	4	1.552	1.475	0.53	0.546
Q8NBQ5	Estradiol 17-beta-dehydrogenase 11	0.354	Down	0.0011	HSD17B11	32.935	11.52	16	4	5	4	1.516	1.516	0.569	0.504
Q8WV93	Lactation elevated protein 1	0.354	Down	0.0124	LACE1	54.844	5.7808	5.4	3	4	3	1.622	1.404	0.524	0.548
Q9H4K7	Mitochondrial ribosome-associated GTPase 2	0.352	Down	0.00208	MTG2	43.955	5.5742	6.7	3	4	3	1.585	1.498	0.529	0.557
Q9HD23	"Magnesium transporter MRS2 homolog, mitochondrial"	0.35	Down	0.00172	MRS2	50.317	14.885	8.8	3	3	3	1.559	1.482	0.546	0.517
O00291	Huntingtin-interacting protein 1	0.348	Down	0.000702	HIP1	116.22	19.261	7.6	9	11	8	1.517	1.467	0.513	0.526
Q96FQ6	Protein S100-A16	0.348	Down	0.000696	S100A16	11.801	23.744	38.8	5	12	5	1.538	1.488	0.533	0.519
P29508	Serpin B3	0.346	Down	0.00614	SERPINB3	44.564	5.9934	5.9	3	4	3	1.601	1.447	0.543	0.513
Q96HE7	ERO1-like protein alpha	0.343	Down	0.0135	ERO1L	54.392	30.77	20.7	7	10	7	1.404	1.637	0.508	0.535
O95786	Probable ATP-dependent RNA helicase DDX58	0.342	Down	0.00068	DDX58	106.6	2.4908	1	1	1	1	1.538	1.522	0.549	0.499
P35052	Glypican-1	0.341	Down	0.000836	GPC1	61.68	52.744	22.6	10	13	10	1.56	1.503	0.528	0.516
P48509	CD151 antigen	0.341	Down	0.00112	CD151	28.295	9.3473	10.7	3	4	3	1.529	1.517	0.552	0.486
Q9H160	Inhibitor of growth protein 2	0.341	Down	0.0101	ING2	32.808	9.1977	7.1	2	3	2	1.432	1.635	0.51	0.536
Q9H930	Nuclear body protein SP140-like protein	0.341	Down	0.000241	SP140L	67.005	2.6444	1.6	1	1	1	1.539	1.523	0.509	0.536
Q5UIP0	Telomere-associated protein RIF1	0.336	Down	0.000644	RIF1	274.46	179.21	13.6	32	38	32	1.567	1.516	0.523	0.512
Q6NZI2	Polymerase I and transcript release factor	0.335	Down	0.00428	PTRF	43.476	109.83	30	12	26	12	1.417	1.545	0.505	0.487
Q9BRQ6	MICOS complex subunit MIC25	0.335	Down	0.00576	CHCHD6	26.457	22.955	31.1	5	7	5	1.496	1.642	0.494	0.557
Q9UKY1	Zinc fingers and homeoboxes protein 1	0.335	Down	0.0182	ZHX1	98.096	3.7372	1.3	1	1	1	1.404	1.681	0.493	0.539
Q8N1G0	Zinc finger protein 687	0.334	Down	0.00194	ZNF687	129.53	26.401	9.5	11	14	11	1.499	1.571	0.54	0.486
P50151	Guanine nucleotide-binding protein G(I)/G(S)/G(O) subunit gamma-10	0.333	Down	0.00188	GNG10	7.2053	24.675	69.1	4	8	4	1.545	1.46	0.51	0.491
O60613	15 kDa selenoprotein	0.331	Down	0.00382	SEP15	17.79	3.6431	7.4	1	2	1	1.482	1.61	0.516	0.507
Q96SQ9	Cytochrome P450 2S1	0.328	Down	0.0022	CYP2S1	55.816	17.898	12.7	5	5	5	1.592	1.502	0.488	0.526
Q9H3K2	Growth hormone-inducible transmembrane protein	0.325	Down	0.00716	GHITM	37.205	8.0575	6.4	2	4	2	1.621	1.445	0.493	0.502
Q643R3	Lysophospholipid acyltransferase LPCAT4	0.324	Down	0.00698	LPCAT4	57.218	19.101	8	3	5	3	1.637	1.487	0.458	0.553
Q9BRK5	45 kDa calcium-binding protein	0.324	Down	0.0013	SDF4	41.806	39.753	21.5	7	11	7	1.583	1.565	0.472	0.547
Q8ND82	Zinc finger protein 280C	0.32	Down	0.000955	ZNF280C	83.095	30.734	20.2	12	12	12	1.589	1.525	0.492	0.505
O43278	Kunitz-type protease inhibitor 1	0.319	Down	0.00126	SPINT1	58.397	12.571	11.5	6	6	6	1.522	1.597	0.495	0.5
Q08345	Epithelial discoidin domain-containing receptor 1	0.315	Down	0.000477	DDR1	101.13	4.6301	2.1	2	3	2	1.576	1.552	0.472	0.512
Q96MY1	Nucleolar protein 4-like	0.315	Down	0.00248	NOL4L	47.214	7.0942	8.3	3	3	3	1.516	1.613	0.471	0.516
Q96PM9	Zinc finger protein 385A	0.314	Down	0.00586	ZNF385A	40.453	9.2602	10.1	3	4	3	1.64	1.488	0.523	0.459
O94955	Rho-related BTB domain-containing protein 3	0.309	Down	0.0159	RHOBTB3	69.413	2.3808	1.8	1	1	1	1.437	1.711	0.465	0.509
P60602	Reactive oxygen species modulator 1	0.309	Down	0.00106	ROMO1	8.1828	5.6462	21.5	1	2	1	1.544	1.6	0.508	0.465
Q5VV42	Threonylcarbamoyladenosine tRNA methylthiotransferase	0.306	Down	0.00598	CDKAL1	65.111	33.55	14.5	7	9	7	1.638	1.471	0.468	0.482
Q86UY8	5-nucleotidase domain-containing protein 3	0.306	Down	0.00902	NT5DC3	63.419	2.1196	1.6	1	1	1	1.475	1.682	0.466	0.499
Q8WWA1	Transmembrane protein 40	0.306	Down	0.00174	TMEM40	25.495	6.844	13.7	2	2	2	1.535	1.619	0.5	0.464
Q9UGT4	Sushi domain-containing protein 2	0.305	Down	0.0129	SUSD2	90.207	3.39	1	1	3	1	1.69	1.458	0.432	0.528
O60437	Periplakin	0.304	Down	6.31e-05	PPL	204.74	130.22	24	42	48	42	1.566	1.577	0.47	0.484
Q53R41	FAST kinase domain-containing protein 1	0.304	Down	0.00738	FASTKD1	97.41	13.715	6	5	7	5	1.662	1.505	0.535	0.427
P19634	Sodium/hydrogen exchanger 1	0.303	Down	0.000478	SLC9A1	90.762	4.7004	3.3	2	2	2	1.571	1.588	0.456	0.501
O75177	Calcium-responsive transactivator	0.299	Down	0.0108	SS18L1	42.99	8.2653	3	1	2	1	1.698	1.467	0.486	0.46
Q99519	Sialidase-1	0.299	Down	0.000825	NEU1	45.467	11.646	10.4	4	6	4	1.559	1.612	0.492	0.456
P05161	Ubiquitin-like protein ISG15	0.298	Down	0.0013	ISG15	17.887	6.6265	22.4	4	4	4	1.521	1.595	0.451	0.479
P24821	Tenascin	0.298	Down	0.00566	TNC	240.85	3.0642	0.9	2	2	2	1.504	1.671	0.484	0.463
P26006	Integrin alpha-3	0.297	Down	0.00674	ITGA3	116.61	24.968	6.5	6	11	6	1.498	1.674	0.444	0.498
Q13751	Laminin subunit beta-3	0.297	Down	0.0046	LAMB3	129.57	143.62	22.4	20	29	20	1.511	1.66	0.457	0.486
Q14134	Tripartite motif-containing protein 29	0.294	Down	3.65e-06	TRIM29	65.834	91.477	40.8	25	44	25	1.593	1.594	0.465	0.471
Q6NVY1	"3-hydroxyisobutyryl-CoA hydrolase, mitochondrial"	0.291	Down	0.00112	HIBCH	43.482	17.212	13	5	10	5	1.583	1.598	0.426	0.5
P43304	"Glycerol-3-phosphate dehydrogenase, mitochondrial"	0.29	Down	0.00408	GPD2	80.852	56.166	27.6	20	23	20	1.653	1.531	0.501	0.423
Q96T88	E3 ubiquitin-protein ligase UHRF1	0.288	Down	0.000236	UHRF1	89.813	65.794	23.2	17	26	16	1.561	1.593	0.448	0.46
P55017	Solute carrier family 12 member 3	0.287	Down	0.0011	SLC12A3	113.14	2.0787	0.8	1	1	1	1.635	1.564	0.446	0.473
P41732	Tetraspanin-7	0.286	Down	0.0017	TSPAN7	27.574	2.0581	2.8	1	1	1	1.562	1.643	0.483	0.435
Q9Y624	Junctional adhesion molecule A	0.285	Down	0.00772	F11R	32.583	25.889	21.7	6	6	6	1.718	1.514	0.455	0.466
Q9Y3L3	SH3 domain-binding protein 1	0.283	Down	0.00236	SH3BP1	75.712	4.6638	3.6	2	2	2	1.66	1.55	0.465	0.443
Q99102	Mucin-4	0.277	Down	0.0056	MUC4	231.52	6.9688	1.3	2	2	2	1.531	1.702	0.468	0.427
Q9UNW9	RNA-binding protein Nova-2	0.277	Down	0.0011	NOVA2	49.008	2.2066	1.6	1	2	1	1.652	1.575	0.452	0.442
O15231	Zinc finger protein 185	0.267	Down	0.00554	ZNF185	73.525	91.751	33.4	17	18	17	1.531	1.701	0.456	0.406
P00918	Carbonic anhydrase 2	0.266	Down	0.000282	CA2	29.246	7.1385	11.9	3	3	3	1.611	1.647	0.443	0.425
Q8IYL3	UPF0688 protein C1orf174	0.266	Down	0.00786	C1orf174	25.977	10.753	16	3	3	3	1.532	1.73	0.394	0.474
Q9UMD9	Collagen alpha-1(XVII) chain	0.264	Down	0.0392	COL17A1	150.42	15.908	3.8	5	9	5	1.719	1.57	0.437	0.432
Q9Y2A9	"UDP-GlcNAc:betaGal beta-1,3-N-acetylglucosaminyltransferase 3"	0.264	Down	0.000525	B3GNT3	42.534	2.1648	1.9	1	1	1	1.659	1.604	0.427	0.433
P12830	Cadherin-1	0.263	Down	0.0044	CDH1	97.455	7.8693	3.2	2	3	2	1.555	1.715	0.435	0.425
P35580	Myosin-10	0.263	Down	0.00834	MYH10	229	13.535	9.6	21	32	4	1.739	1.523	0.405	0.452
P37268	Squalene synthase	0.262	Down	0.0167	FDFT1	48.115	21.462	20.4	8	10	8	1.781	1.468	0.436	0.415
Q6YHK3	CD109 antigen	0.26	Down	0.000839	CD109	161.69	72.364	12.2	14	21	14	1.692	1.627	0.446	0.417
Q86X29	Lipolysis-stimulated lipoprotein receptor	0.259	Down	0.0489	LSR	71.438	22.219	13.3	6	6	6	1.578	1.769	0.432	0.434
Q9UHB6	LIM domain and actin-binding protein 1	0.258	Down	0.000799	LIMA1	85.225	121.87	39.9	29	48	29	1.605	1.662	0.441	0.403
P17301	Integrin alpha-2	0.25	Down	0.00142	ITGA2	129.29	15.523	5.8	6	6	6	1.622	1.683	0.449	0.378
Q969P0	Immunoglobulin superfamily member 8	0.247	Down	0.000163	IGSF8	65.033	14.25	7.5	4	4	4	1.647	1.666	0.422	0.396
P21589	5-nucleotidase	0.244	Down	0.00818	NT5E	63.367	27.286	18.8	9	10	9	1.647	1.646	0.385	0.417
Q56VL3	OCIA domain-containing protein 2	0.244	Down	0.00162	OCIAD2	16.953	22.156	39	6	14	6	1.736	1.658	0.448	0.38
P17275	Transcription factor jun-B	0.239	Down	0.000336	JUNB	35.879	25.373	20.2	5	5	5	1.689	1.643	0.397	0.401
Q9GZM7	Tubulointerstitial nephritis antigen-like	0.237	Down	0.00304	TINAGL1	52.387	5.8846	4.1	2	2	2	1.735	1.601	0.375	0.417
Q9Y6X4	Soluble lamin-associated protein of 75 kDa	0.236	Down	0.00448	FAM169A	74.954	8.995	4.5	3	3	3	1.589	1.758	0.411	0.38
B0I1T2	Unconventional myosin-Ig	0.234	Down	0.00274	MYO1G	116.44	54.032	18.1	17	23	17	1.638	1.774	0.407	0.391
O00214	Galectin-8	0.234	Down	0.00402	LGALS8	35.808	28.35	16.7	5	7	5	1.597	1.757	0.409	0.375
P53634	Dipeptidyl peptidase 1	0.233	Down	0.00434	CTSC	51.853	13.469	8.4	3	3	3	1.593	1.762	0.401	0.382
Q9H5V8	CUB domain-containing protein 1	0.233	Down	0.00108	CDCP1	92.931	28.174	11.8	9	12	9	1.624	1.702	0.403	0.371
Q14195	Dihydropyrimidinase-related protein 3	0.232	Down	0.00252	DPYSL3	61.963	11.399	10.2	5	7	4	1.701	1.578	0.395	0.365
Q9Y4D1	Disheveled-associated activator of morphogenesis 1	0.227	Down	1.66e-05	DAAM1	123.47	6.4901	1.7	2	2	2	1.689	1.681	0.38	0.385
Q14202	Zinc finger MYM-type protein 3	0.226	Down	0.0007	ZMYM3	152.38	40.397	9.8	13	17	12	1.655	1.719	0.369	0.395
O14683	Tumor protein p53-inducible protein 11	0.225	Down	0.00278	TP53I11	21.054	5.1768	12.7	2	2	2	1.748	1.626	0.412	0.347
P15407	Fos-related antigen 1	0.225	Down	0.0017	FOSL1	29.413	8.6198	12.5	3	5	3	1.639	1.741	0.398	0.361
Q15646	2-5-oligoadenylate synthase-like protein	0.224	Down	0.00276	OASL	59.225	16.863	11.7	5	6	5	1.625	1.758	0.36	0.397
O15350	Tumor protein p73	0.222	Down	0.000758	TP73	69.623	9.6565	7.2	5	5	4	1.658	1.73	0.371	0.38
P50895	Basal cell adhesion molecule	0.221	Down	0.00264	BCAM	67.404	105.93	26.9	13	20	13	1.612	1.739	0.392	0.348
P32926	Desmoglein-3	0.22	Down	0.00326	DSG3	107.53	14.383	7.1	5	8	5	1.762	1.616	0.353	0.39
Q99959	Plakophilin-2	0.22	Down	0.000523	PKP2	97.414	79.573	23.2	19	29	19	1.684	1.625	0.361	0.366
P55290	Cadherin-13	0.219	Down	3.89e-05	CDH13	78.286	15.87	8.1	6	8	6	1.679	1.681	0.376	0.36
Q15582	Transforming growth factor-beta-induced protein ig-h3	0.219	Down	6.07e-05	TGFBI	74.68	13.602	8.1	5	5	5	1.642	1.662	0.361	0.364
Q9NS73	MAP3K12-binding inhibitory protein 1	0.215	Down	0.0149	MBIP	39.281	10.679	10.8	3	3	3	1.849	1.549	0.297	0.433
P29317	Ephrin type-A receptor 2	0.206	Down	0.0324	EPHA2	108.27	66.132	19.1	15	19	15	1.649	1.788	0.351	0.356
Q12926	ELAV-like protein 2	0.201	Down	0.00018	ELAVL2	39.503	2.6565	4.5	2	2	2	1.742	1.705	0.347	0.347
Q7L5N7	Lysophosphatidylcholine acyltransferase 2	0.198	Down	0.00258	LPCAT2	60.207	12.543	7.7	4	6	4	1.799	1.658	0.336	0.347
P07093	Glia-derived nexin	0.194	Down	0.00198	SERPINE2	44.002	6.6047	5.3	2	2	2	1.676	1.798	0.351	0.324
Q15847	Adipogenesis regulatory factor	0.193	Down	0.00512	ADIRF	7.8547	13.65	38.2	3	4	3	1.835	1.634	0.34	0.329
Q16890	Tumor protein D53	0.191	Down	0.00082	TPD52L1	22.449	7.3819	10.3	2	2	2	1.78	1.7	0.326	0.337
P48681	Nestin	0.188	Down	0.00102	NES	177.44	91.043	21.1	28	36	28	1.7	1.79	0.324	0.332
P79522	Proline-rich protein 3	0.187	Down	0.00494	PRR3	20.64	5.4278	20.7	3	3	3	1.843	1.647	0.346	0.306
Q03135	Caveolin-1	0.186	Down	0.000957	CAV1	20.471	30.166	33.7	6	16	6	1.635	1.719	0.308	0.316
Q16625	Occludin	0.184	Down	0.000721	OCLN	59.143	15.573	7.7	3	4	3	1.778	1.711	0.303	0.34
Q9H3D4	Tumor protein 63	0.183	Down	0.000304	TP63	76.785	25.74	11.9	7	9	6	1.722	1.753	0.298	0.337
P26447	Protein S100-A4	0.178	Down	0.00978	S100A4	11.728	2.1818	7.9	1	1	1	1.901	1.614	0.301	0.324
P61225	Ras-related protein Rap-2b	0.174	Down	0.0025	RAP2B	20.504	27.226	30.6	5	8	3	1.684	1.82	0.28	0.33
P16144	Integrin beta-4	0.169	Down	1.85e-05	ITGB4	202.16	221.07	28.8	45	68	45	1.77	1.782	0.299	0.301
Q8WVV4	Protein POF1B	0.159	Down	0.00374	POF1B	68.064	34.141	13.1	7	8	7	1.881	1.698	0.296	0.274
Q2TAZ0	Autophagy-related protein 2 homolog A	0.158	Down	0.026	ATG2A	212.86	5.5286	1.5	3	3	2	2.033	1.542	0.252	0.313
O43854	EGF-like repeat and discoidin I-like domain-containing protein 3	0.156	Down	0.000176	EDIL3	53.764	4.0006	4.6	2	2	2	1.788	1.807	0.263	0.298
P13796	Plastin-2	0.152	Down	2.94e-06	LCP1	70.288	109.59	38.9	21	35	14	1.75	1.756	0.265	0.269
P05091	"Aldehyde dehydrogenase, mitochondrial"	0.149	Down	0.0207	ALDH2	56.381	22.048	15.7	8	11	8	1.857	1.757	0.269	0.271
P36952	Serpin B5	0.149	Down	0.00108	SERPINB5	42.1	27.164	20.8	7	9	7	1.851	1.752	0.278	0.259
P21397	Amine oxidase [flavin-containing] A	0.147	Down	0.00134	MAOA	59.681	27.799	14.6	8	11	5	1.867	1.754	0.263	0.271
Q7Z5H4	Vomeronasal type-1 receptor 5	0.147	Down	0.0108	VN1R5	40.778	2.1059	2	1	2	1	1.967	1.648	0.244	0.289
Q92478	C-type lectin domain family 2 member B	0.144	Down	0.00452	CLEC2B	17.307	1.9762	8.1	1	1	1	1.919	1.71	0.269	0.254
Q16666	Gamma-interferon-inducible protein 16	0.143	Down	0.00562	IFI16	88.255	84.735	22.2	15	23	15	1.899	1.669	0.249	0.261
O43291	Kunitz-type protease inhibitor 2	0.141	Down	0.0063	SPINT2	28.228	11.104	13.5	3	4	3	1.7	1.95	0.258	0.258
Q13753	Laminin subunit gamma-2	0.14	Down	0.0023	LAMC2	130.97	59.973	15.8	15	15	15	1.735	1.884	0.261	0.247
P16422	Epithelial cell adhesion molecule	0.134	Down	0.000416	EPCAM	34.932	45.301	29	7	11	7	1.826	1.885	0.263	0.235
P82970	High mobility group nucleosome-binding domain-containing protein 5	0.123	Down	0.00492	HMGN5	31.524	19.778	21.3	5	9	5	1.965	1.739	0.245	0.211
P23229	Integrin alpha-6	0.115	Down	0.000101	ITGA6	126.6	100.56	20.8	19	30	19	1.877	1.849	0.224	0.206
Q92876	Kallikrein-6	0.106	Down	0.0028	KLK6	26.855	9.7411	8.2	2	2	2	1.799	1.977	0.192	0.208
Q66GS9	Centrosomal protein of 135 kDa	0.103	Down	0.0297	CEP135	133.49	2.8702	1.4	2	2	2	2.177	1.587	0.157	0.232
O60248	Protein SOX-15	0.096	Down	0.0018	SOX15	25.251	8.2241	16.7	3	4	3	1.846	1.979	0.216	0.153
P98172	Ephrin-B1	0.094	Down	0.00142	EFNB1	38.006	5.5659	8.4	2	2	2	1.846	1.974	0.166	0.193
O15534	Period circadian protein homolog 1	0.089	Down	0.00714	PER1	136.21	2.5383	1.7	2	2	2	2.061	1.768	0.148	0.192
P55268	Laminin subunit beta-2	0.087	Down	0.000395	LAMB2	195.98	11.624	2.4	5	5	5	1.89	1.953	0.153	0.182
P29034	Protein S100-A2	0.081	Down	0.00256	S100A2	11.117	7.0648	27.6	4	5	4	2.043	1.863	0.146	0.171
Q9HCY8	Protein S100-A14	0.075	Down	0.0107	S100A14	11.662	14.711	47.1	5	8	5	1.92	1.861	0.142	0.141
Q969P6	"DNA topoisomerase I, mitochondrial"	0.074	Down	0.0271	TOP1MT	69.871	-2	7	5	9	1	2.24	1.637	0.13	0.157
Q08380	Galectin-3-binding protein	0.069	Down	0.0197	LGALS3BP	65.33	22.236	9.4	5	8	5	1.855	1.965	0.134	0.13
P52926	High mobility group protein HMGI-C	0.051	Down	0.0461	HMGA2	11.832	10.422	33	2	3	2	2.127	1.853	0.106	0.096
P45877	Peptidyl-prolyl cis-trans isomerase C	0.046	Down	2.49e-06	PPIC	22.763	9.9992	6.1	1	2	1	2.001	2.009	0.093	0.09
Q14210	Lymphocyte antigen 6D	0.046	Down	0.000944	LY6D	13.286	10.945	23.4	3	4	3	2.053	1.938	0.103	0.08
